# Supplementary material for: Multiomics analyses unveil the involvement of microRNAs in pear fruit senescence under high- or low-temperature conditions
Source: Hortic Res. 2020 Dec 1;7:196. doi: 10.1038/s41438-020-00420-y (PMC7705739; doi:10.1038/s41438-020-00420-y)
Supplement: Supplementary file 2 — Supplementary tables [file 41438_2020_420_MOESM2_ESM.xlsx]

## Sheet: Table S1
Table S1 Metabolic compounds detected in post-harvest pear fruits
ID	Ret. Time	Mass	Putative annotation
POS0001	14.1726	100.132	N/A
POS0002	15.3313	100.132	N/A
POS0003	14.8339	100.132	N/A
POS0004	18.047	100.107	N/A
POS0005	0.8533	99.0652	N/A
POS0006	12.4411	99.0052	Maleic Anhydrides
POS0007	18.0121	97.0966	N/A
POS0008	0.8778	97.0503	Fluorobenzene
POS0009	0.8202	97.007	2-Propene-1-thiol
POS0010	18.0083	90.9973	3-Chloroallyl aldehyde
POS0011	0.9077	88.1327	N/A
POS0012	1.021	86.1164	N/A
POS0013	0.8663	85.0482	N/A
POS0014	0.8272	83.069	N/A
POS0015	0.854	69.0525	N/A
POS0016	11.0731	119.107	2-Butoxyethanol
POS0017	0.82	117.076	1-Propenyl propyl sulfide
POS0018	18.0133	116.103	N/A
POS0019	0.7	113.987	N/A
POS0020	1.0069	113.056	Hexadienoic acid
POS0021	18.0164	112.109	N/A
POS0022	0.8207	111.066	N/A
POS0023	0.8018	105.133	N/A
POS0024	0.8012	104.389	N/A
POS0025	0.8049	104.125	Diethylenetriamine
POS0026	13.713	100.133	N/A
POS0027	16.5358	100.133	N/A
POS0028	16.3203	100.133	N/A
POS0029	16.8087	100.132	N/A
POS0030	17.177	100.132	N/A
POS0031	15.5536	100.132	N/A
POS0032	18.018	138.125	Isobutylpropylamine
POS0033	18.1025	138.011	N/A
POS0034	0.9247	136.085	N-Acetylarylamine
POS0035	17.9859	136.044	Homocysteine
POS0036	1.017	132.125	N/A
POS0037	0.8026	132.105	Leucine
POS0038	1.025	130.182	N/A
POS0039	0.8736	130.079	pipecolic acid
POS0040	1.0088	130.073	Quinoline
POS0041	0.8278	129.077	N/A
POS0042	0.9989	129.042	Ammelide
POS0043	0.8751	127.061	DAHP
POS0044	18.0121	126.125	Gamma-Coniceine
POS0045	18.043	126.009	N/A
POS0046	1.0066	124.062	Pyrazinamide
POS0047	0.9914	123.078	Phenylethanol
POS0048	16.3724	145.006	Chlorohydroquinone
POS0049	17.5874	145.006	Chlorohydroquinone
POS0050	17.9102	145.006	Chlorohydroquinone
POS0051	17.0264	145.006	Chlorohydroquinone
POS0052	17.3209	145.006	Chlorohydroquinone
POS0053	14.2174	145.006	Chlorohydroquinone
POS0054	14.8638	145.005	Chlorohydroquinone
POS0055	15.3213	145.005	Chlorohydroquinone
POS0056	18.0346	144.021	N-formylmaleamic acid
POS0057	18.0164	142.14	N/A
POS0058	18.0123	141.475	N/A
POS0059	18.0113	141.428	N/A
POS0060	17.7915	141.137	N/A
POS0061	18.0217	141.131	3-nonenal
POS0062	17.9998	141.019	Succinic acid
POS0063	18.0001	140.012	Homocysteine thiolactone
POS0064	13.8475	149.047	Citramalic acid
POS0065	17.8431	149.046	Citramalic acid
POS0066	13.6059	149.045	Citramalic acid
POS0067	0.8225	147.089	Glutamine
POS0068	18.0472	147.006	Flupropanate
POS0069	14.3593	147.005	N/A
POS0070	15.0831	147.005	N/A
POS0071	17.361	147.005	N/A
POS0072	17.5774	147.005	N/A
POS0073	17.8968	147.005	N/A
POS0074	16.8942	147.005	N/A
POS0075	14.8708	147.004	N/A
POS0076	17.1218	147.004	N/A
POS0077	0.867	145.073	3-Aminoquinoline
POS0078	15.1052	145.006	Chlorohydroquinone
POS0079	14.4948	145.006	Chlorohydroquinone
POS0080	16.0702	173.155	Capric acid
POS0081	1.0127	170.105	1-methylhistidine
POS0082	17.8531	167.057	3-Methylxanthine
POS0083	18.0473	167.037	6-Methylmercaptopurine
POS0084	0.8266	165.1	Kynuramine
POS0085	18.0135	163.147	N/A
POS0086	1.0085	162.083	N-Methylglutamic acid
POS0087	9.6717	158.177	N/A
POS0088	18.0137	156.155	N/A
POS0089	1.0182	156.064	Histidine
POS0090	18.0132	155.152	N/A
POS0091	1.015	154.066	N/A
POS0092	1.0068	153.065	Cystamine
POS0093	13.6049	150.051	Methionine
POS0094	17.8109	150.05	Methionine
POS0095	18.0179	149.049	Citramalic acid
POS0096	0.8899	204.101	3-Indolebutyric acid
POS0097	0.9063	203.077	Alpha,beta-Didehydrotryptophan
POS0098	0.8059	202.081	N/A
POS0099	1.0163	202.07	Beta-D-Glucosamine
POS0100	0.9197	201.073	L-(-)Sorbose
POS0101	12.0257	200.224	N/A
POS0102	4.5314	200.072	Dihomomethionine
POS0103	1.007	200.071	N/A
POS0104	16.0674	191.167	N/A
POS0105	7.9484	189.227	N/A
POS0106	7.9704	188.218	N/A
POS0107	18.0067	187.007	D-Glycerate 3-phosphate
POS0108	18.0025	185.01	N/A
POS0109	0.8213	184.114	N/A
POS0110	0.8281	183.11	N/A
POS0111	12.9962	179.167	N/A
POS0112	8.5692	226.203	N/A
POS0113	16.0634	226.203	N/A
POS0114	1.0017	225.065	Nifuradene
POS0115	0.8023	221.067	Harmanine
POS0116	18.0089	220.959	N/A
POS0117	1.0078	220.143	N/A
POS0118	0.8033	219.052	Gulonic acid
POS0119	6.6129	218.232	N/A
POS0120	6.5346	217.131	Undecanedioic acid
POS0121	1.006	215.041	N/A
POS0122	0.8022	210.068	N/A
POS0123	16.0617	209.181	Tetradecadienal
POS0124	0.8462	206.097	Indolelactic acid
POS0125	13.6107	205.11	Tryptophan
POS0126	1.0803	205.093	Tryptophan
POS0127	0.8458	205.092	Tryptophan
POS0128	1.0201	245.211	2-Hydroxymyristic Acid
POS0129	16.2473	244.214	N/A
POS0130	11.7857	242.31	N/A
POS0131	1.0238	242.126	N/A
POS0132	1.019	241.179	7-oxo-11E-Tetradecenoic acid
POS0133	6.523	239.115	N/A
POS0134	0.9452	233.087	N/A
POS0135	1.0236	231.194	N/A
POS0136	0.996	231.11	N/A
POS0137	9.3982	230.269	Xestoaminol C
POS0138	1.0156	229.179	N/A
POS0139	1.0222	229.058	L-Serine-phosphoethanolamine
POS0140	16.2418	228.22	Halaminol A
POS0141	16.0707	228.219	Halaminol A
POS0142	9.4865	228.219	Halaminol A
POS0143	18.0048	226.977	N/A
POS0144	12.8902	270.34	1-Octadecanamine
POS0145	15.7044	270.303	1-Octadecanamine
POS0146	1.0184	268.13	L-Agaritine
POS0147	14.9014	264.264	1-Hexadecylamine
POS0148	14.6901	263.261	N/A
POS0149	14.9086	263.261	N/A
POS0150	13.1521	259.23	N/A
POS0151	10.5128	258.303	N/A
POS0152	16.7769	256.288	Palmitic amide
POS0153	16.9656	256.288	Palmitic amide
POS0154	15.2396	256.287	Palmitic amide
POS0155	18.0362	255.969	N/A
POS0156	9.4878	250.201	N/A
POS0157	8.2131	246.266	N/A
POS0158	8.098	246.265	N/A
POS0159	14.9078	245.25	N/A
POS0160	11.9237	277.24	Octadecatetraenoic acid
POS0161	11.2017	277.239	Octadecatetraenoic acid
POS0162	12.9902	277.239	Octadecatetraenoic acid
POS0163	13.6153	277.238	Octadecatetraenoic acid
POS0164	13.1672	277.236	2-chlorohexadecanol
POS0165	12.4462	276.228	Palmitoleamide
POS0166	9.3276	275.302	N/A
POS0167	12.4443	275.224	N/A
POS0168	1.0253	275.135	Glutaminyl-Glutamine
POS0169	9.3296	274.295	C16 Sphinganine
POS0170	18.0366	273.973	Pyridinitril
POS0171	1.0157	273.12	N/A
POS0172	15.6747	271.308	1-Octadecanol
POS0173	16.2946	271.298	1-Octadecanol
POS0174	1.0253	271.139	N/A
POS0175	0.8517	271.106	N/A
POS0176	15.5393	282.302	Oleamide
POS0177	0.9039	282.099	N/A
POS0178	11.0719	281.162	N/A
POS0179	0.9133	281.091	N/A
POS0180	14.5497	280.287	N/A
POS0181	12.6385	280.26	Linoleamide
POS0182	13.5885	280.186	N/A
POS0183	13.6956	279.256	Linolenic Acid
POS0184	12.8405	279.256	Linolenic Acid
POS0185	12.6378	279.256	Linolenic Acid
POS0186	13.156	279.248	Linolenic Acid
POS0187	17.8459	279.183	N/A
POS0188	13.5913	279.182	N/A
POS0189	13.1556	278.245	Palmitic amide
POS0190	12.9899	278.244	N/A
POS0191	12.2975	277.241	Octadecatetraenoic acid
POS0192	12.0221	293.235	N/A
POS0193	12.4463	293.234	N/A
POS0194	0.8022	293.119	N/A
POS0195	0.9081	291.105	N/A
POS0196	11.078	290.308	N/A
POS0197	9.4624	290.292	N/A
POS0198	8.0546	290.291	N/A
POS0199	0.9105	290.096	N/A
POS0200	0.8523	289.116	N/A
POS0201	18.0123	288.946	N/A
POS0202	11.6257	286.334	Spisulosine
POS0203	12.2807	284.356	N/A
POS0204	14.8055	284.32	N/A
POS0205	16.6079	284.319	Stearamide
POS0206	15.5376	283.307	N/A
POS0207	18.0336	282.93	N/A
POS0208	10.4421	302.328	Sphinganine
POS0209	13.5973	302.169	N/A
POS0210	9.3505	301.308	N/A
POS0211	13.8305	301.165	N/A
POS0212	13.5983	301.163	N/A
POS0213	14.5972	300.314	Sphingosine
POS0214	1.0162	298.122	N/A
POS0215	13.683	297.266	N/A
POS0216	13.1564	297.26	N/A
POS0217	16.6036	296.319	N/A
POS0218	13.1425	296.255	C16 Sphinganine
POS0219	11.2024	295.25	N/A
POS0220	12.99	295.25	N/A
POS0221	13.617	295.248	N/A
POS0222	13.1655	295.247	N/A
POS0223	12.4507	294.24	2-aminohexadecanoic acid
POS0224	9.1438	318.323	Phytosphingosine
POS0225	12.9924	318.237	N/A
POS0226	13.156	318.236	N/A
POS0227	12.9905	317.232	N/A
POS0228	13.163	317.231	N/A
POS0229	13.6271	317.231	N/A
POS0230	12.4451	315.216	N/A
POS0231	12.6558	314.361	N/A
POS0232	15.6048	313.297	N/A
POS0233	17.3504	312.348	N/A
POS0234	16.658	311.338	N/A
POS0235	16.7243	310.334	N/A
POS0236	14.9769	309.265	Eicosadienoic acid
POS0237	0.9892	307.023	N/A
POS0238	10.442	303.332	N/A
POS0239	1.018	303.13	N/A
POS0240	14.9834	327.331	Heneicosanoic acid
POS0241	14.9836	326.328	N/A
POS0242	13.9623	326.32	N/A
POS0243	0.8535	326.141	N/A
POS0244	13.9597	325.316	Heneicosenoic acid
POS0245	0.851	325.136	N/A
POS0246	13.9598	324.311	N/A
POS0247	13.0816	322.295	N/A
POS0248	14.1862	321.336	N/A
POS0249	9.3901	319.327	N/A
POS0250	17.0337	319.321	N/A
POS0251	9.1119	319.315	N/A
POS0252	14.5908	319.307	N/A
POS0253	13.6835	319.249	Xylene
POS0254	12.1115	318.338	N/A
POS0255	9.392	318.323	Phytosphingosine
POS0256	14.1772	338.362	N/A
POS0257	15.0193	338.36	N/A
POS0258	17.0188	337.352	N/A
POS0259	14.6827	337.296	Docosanedioic acid
POS0260	14.9089	337.296	Docosanedioic acid
POS0261	17.0281	336.349	Pipericine
POS0262	15.811	336.348	N/A
POS0263	14.5676	336.347	Pipericine
POS0264	11.2014	335.242	N/A
POS0265	11.4365	335.241	9-chloro-10-hydroxy-octadecanoic acid
POS0266	12.3656	333.225	N/A
POS0267	13.1541	333.206	N/A
POS0268	11.5092	332.377	N/A
POS0269	11.5395	331.364	N/A
POS0270	15.6136	331.307	Monogalactosyl
POS0271	11.5402	330.358	N/A
POS0272	13.9608	346.295	N/A
POS0273	13.6993	341.322	Docosanoic acid
POS0274	17.7107	340.38	N/A
POS0275	17.935	340.379	N/A
POS0276	13.8001	340.375	N/A
POS0277	14.173	340.373	HEXETIDINE
POS0278	13.1587	340.308	N/A
POS0279	13.6897	339.371	N/A
POS0280	13.8791	339.369	N/A
POS0281	16.4275	339.369	N/A
POS0282	14.1812	339.368	N/A
POS0283	16.8159	338.365	N/A
POS0284	13.6985	338.365	N/A
POS0285	16.6925	338.365	N/A
POS0286	16.4289	338.364	N/A
POS0287	13.8982	338.363	N/A
POS0288	14.6902	355.306	Monogalactosyl
POS0289	15.8081	354.358	N/A
POS0290	13.0597	354.358	N/A
POS0291	14.9702	353.346	22-tricosenoic acid
POS0292	11.8064	353.291	N/A
POS0293	14.0574	353.291	N/A
POS0294	15.619	353.288	N/A
POS0295	15.3956	352.344	N/A
POS0296	14.9637	352.343	N/A
POS0297	12.2429	352.28	N/A
POS0298	11.946	351.277	N/A
POS0299	12.2259	351.276	N/A
POS0300	18.0116	350.916	Chlorfensulphide
POS0301	10.4869	347.352	N/A
POS0302	13.9618	347.297	N/A
POS0303	10.4939	346.353	N/A
POS0304	0.8147	367.148	N/A
POS0305	17.9712	366.393	N/A
POS0306	0.8117	365.183	N/A
POS0307	0.8951	365.13	N/A
POS0308	14.5609	363.329	N/A
POS0309	9.454	362.348	N/A
POS0310	0.895	362.116	N/A
POS0311	13.1562	360.387	N/A
POS0312	14.217	360.346	N/A
POS0313	0.8881	360.175	N/A
POS0314	12.5975	359.393	N/A
POS0315	12.6023	358.388	N/A
POS0316	11.9721	356.375	N/A
POS0317	12.8169	356.374	N/A
POS0318	15.8171	355.355	N/A
POS0319	14.9093	355.307	Monogalactosyl
POS0320	14.9091	377.288	Phytyl phosphate
POS0321	10.8449	377.284	N/A
POS0322	14.5682	376.341	N/A
POS0323	15.8118	376.34	N/A
POS0324	10.8444	376.28	N-arachidonoyl alanine
POS0325	11.5741	375.389	3,6,9-Heptacosatriene
POS0326	11.3087	375.388	N/A
POS0327	14.0643	375.272	N/A
POS0328	11.5757	374.384	N/A
POS0329	11.3097	374.382	N/A
POS0330	14.9487	374.325	N/A
POS0331	13.1035	372.37	N/A
POS0332	12.7495	372.368	N/A
POS0333	14.9142	372.332	N/A
POS0334	12.2923	370.291	N/A
POS0335	12.2978	369.286	N/A
POS0336	14.7048	392.333	N/A
POS0337	17.8451	392.31	N/A
POS0338	18.0076	392.308	N/A
POS0339	12.2268	392.273	N/A
POS0340	17.8473	391.304	DL-threo-PDMP
POS0341	11.9475	391.272	N/A
POS0342	12.4421	391.269	N/A
POS0343	12.2328	391.268	N/A
POS0344	16.4276	385.372	DL-Cerebronic acid
POS0345	16.429	384.369	N/A
POS0346	0.8043	383.12	N/A
POS0347	0.8041	381.104	N/A
POS0348	14.5618	380.36	N/A
POS0349	14.9177	378.291	N/A
POS0350	10.8304	378.288	N/A
POS0351	14.6811	377.288	Phytyl phosphate
POS0352	12.358	403.419	6,9,12-Nonacosatriene
POS0353	12.6058	402.415	N/A
POS0354	12.3583	402.413	N/A
POS0355	12.6124	400.373	N/A
POS0356	13.1266	399.272	N/A
POS0357	10.8444	398.263	Phosphatidylcholine
POS0358	13.9965	397.316	N/A
POS0359	13.1256	395.359	Hexacosenoic acid
POS0360	10.8271	395.313	N/A
POS0361	12.9896	394.357	N/A
POS0362	13.1508	394.353	N/A
POS0363	10.845	394.311	N/A
POS0364	17.8519	393.315	N/A
POS0365	10.8446	393.306	N/A
POS0366	12.8257	393.284	N/A
POS0367	11.8038	393.284	N/A
POS0368	11.0732	415.229	N/A
POS0369	12.2982	414.344	N/A
POS0370	13.997	414.342	N/A
POS0371	17.8441	414.292	N/A
POS0372	18.0123	414.291	N/A
POS0373	18.0116	413.287	N/A
POS0374	17.8476	413.287	N/A
POS0375	12.0311	409.277	N/A
POS0376	16.2606	408.328	N/A
POS0377	16.0606	408.328	MILTEFOSINE
POS0378	14.5253	407.357	N/A
POS0379	16.4476	407.353	N/A
POS0380	11.1994	407.264	N/A
POS0381	16.4501	406.35	N/A
POS0382	12.3527	404.423	N/A
POS0383	12.6074	403.419	6,9,12-Nonacosatriene
POS0384	16.6117	429.397	N/A
POS0385	14.8911	429.282	N/A
POS0386	16.7575	427.406	N/A
POS0387	13.2059	427.325	N/A
POS0388	15.588	427.266	N/A
POS0389	14.5253	425.393	N/A
POS0390	14.4809	425.238	Phosphatidic acid
POS0391	14.5255	424.373	N/A
POS0392	10.8189	422.345	N-stearoyl histidine
POS0393	10.8449	421.338	N/A
POS0394	0.8031	419.104	N/A
POS0395	18.0177	418.902	6,6'-Dibromoindigotin
POS0396	11.5727	418.406	N/A
POS0397	0.8053	418.099	N/A
POS0398	11.0714	417.241	N/A
POS0399	11.0694	416.237	N/A
POS0400	12.7048	446.437	N/A
POS0401	11.0743	446.274	N/A
POS0402	13.2128	445.332	N/A
POS0403	13.9748	441.344	N/A
POS0404	15.139	438.399	N/A
POS0405	15.3297	438.399	N/A
POS0406	11.0739	438.218	N/A
POS0407	11.0736	437.213	Polhovolide
POS0408	17.8579	436.363	N/A
POS0409	11.0721	433.262	N/A
POS0410	11.0711	432.257	N/A
POS0411	16.0567	431.402	N/A
POS0412	16.2496	431.402	N/A
POS0413	12.6985	430.409	N/A
POS0414	16.495	430.4	N/A
POS0415	16.4275	429.422	N/A
POS0416	14.4879	469.411	N/A
POS0417	14.4761	468.406	N/A
POS0418	12.2562	468.39	N/A
POS0419	13.2062	467.315	Phosphatidic acid
POS0420	13.5679	465.3	SM(d18:1/0:0)
POS0421	13.946	463.348	N/A
POS0422	11.0753	461.292	N/A
POS0423	11.0744	460.288	N/A
POS0424	13.9614	459.371	N/A
POS0425	13.9616	458.366	N/A
POS0426	11.0724	453.187	N/A
POS0427	16.057	452.413	N/A
POS0428	12.76	449.33	N/A
POS0429	13.0704	449.322	N/A
POS0430	12.3196	446.442	N/A
POS0431	12.5791	446.441	N/A
POS0432	15.807	496.44	N/A
POS0433	16.0293	496.437	N/A
POS0434	12.2769	496.356	Phosphatidylcholine
POS0435	17.8551	491.411	Aragusteroketal
POS0436	18.0087	490.409	N/A
POS0437	17.8495	490.407	N/A
POS0438	16.0617	485.449	Diglyceride
POS0439	16.2493	485.449	Diglyceride
POS0440	16.4254	483.471	Triacontanedioic acid
POS0441	15.2878	482.424	Ceramides
POS0442	15.0784	482.424	Ceramides
POS0443	13.6191	482.387	Phosphatidylcholine
POS0444	17.5515	480.444	Ceramides
POS0445	16.6365	476.414	N/A
POS0446	10.8454	476.387	N/A
POS0447	10.847	475.383	N/A
POS0448	11.7875	521.358	N/A
POS0449	15.2483	520.529	N/A
POS0450	16.6355	520.439	N/A
POS0451	11.6157	520.356	N/A
POS0452	11.8012	520.354	N/A
POS0453	11.0763	516.342	N/A
POS0454	11.0772	515.337	N/A
POS0455	11.0755	514.332	Maraviroc
POS0456	14.4333	513.436	Diglyceride
POS0457	15.6925	512.519	Ceramides
POS0458	14.4324	512.42	N/A
POS0459	17.4899	507.384	N/A
POS0460	13.9395	503.396	N/A
POS0461	13.9312	502.393	N/A
POS0462	11.0787	502.299	N/A
POS0463	13.6277	498.425	N/A
POS0464	17.7397	536.181	Davallioside A
POS0465	17.2563	536.181	N/A
POS0466	16.4644	534.508	Ceramides
POS0467	16.7693	534.504	Ceramides
POS0468	15.1421	533.296	N/A
POS0469	0.8922	533.166	N/A
POS0470	18.0007	531.408	N/A
POS0471	15.2469	527.452	N/A
POS0472	13.5615	527.417	N/A
POS0473	15.2476	526.447	N/A
POS0474	14.9888	526.447	N/A
POS0475	13.5615	526.407	N/A
POS0476	17.5324	524.468	Ceramides
POS0477	11.7563	522.381	N/A
POS0478	16.6298	521.444	N/A
POS0479	11.5797	521.36	N/A
POS0480	13.8887	546.416	N/A
POS0481	15.6857	540.462	Hexacosanoyl carnitine
POS0482	16.0006	540.459	Hexacosanoyl carnitine
POS0483	17.4413	539.183	N/A
POS0484	17.2581	539.182	N/A
POS0485	16.5314	539.181	N/A
POS0486	15.2275	538.54	N/A
POS0487	15.4897	538.539	N/A
POS0488	17.4447	538.182	N/A
POS0489	16.5523	538.182	N/A
POS0490	17.2562	538.182	N/A
POS0491	17.438	537.184	N/A
POS0492	17.2617	537.183	N/A
POS0493	17.691	537.183	N/A
POS0494	16.9842	537.18	N/A
POS0495	17.442	536.182	N/A
POS0496	13.6702	568.442	N/A
POS0497	16.618	565.467	N/A
POS0498	16.6167	564.462	N/A
POS0499	15.5387	563.568	N/A
POS0500	17.039	561.393	N/A
POS0501	15.2526	560.521	N/A
POS0502	14.3788	557.462	N/A
POS0503	16.9542	556.546	Ceramides
POS0504	16.6624	556.545	Ceramides
POS0505	17.044	556.439	N/A
POS0506	11.0723	555.333	Phosphatidylglycerol
POS0507	17.1653	554.53	Ceramides
POS0508	15.9835	552.517	N/A
POS0509	16.7666	552.514	N/A
POS0510	16.3951	552.513	N/A
POS0511	13.8883	547.421	N/A
POS0512	17.7514	575.523	N/A
POS0513	17.9952	575.519	Montecristin
POS0514	17.5029	575.516	N/A
POS0515	16.7559	573.548	N/A
POS0516	16.9853	573.545	N/A
POS0517	16.7364	572.544	N/A
POS0518	16.9953	572.54	Ceramides
POS0519	17.981	571.528	N/A
POS0520	15.1988	571.476	N/A
POS0521	13.5046	571.444	N/A
POS0522	17.9826	570.524	Ceramides
POS0523	15.1987	570.472	N/A
POS0524	13.5037	570.414	N/A
POS0525	16.2804	569.448	N/A
POS0526	17.4991	568.493	N/A
POS0527	16.2772	568.444	N/A
POS0528	16.8575	599.514	N/A
POS0529	16.5379	597.413	N/A
POS0530	16.0174	597.411	N/A
POS0531	16.365	596.521	N/A
POS0532	17.9561	592.512	N/A
POS0533	16.0807	592.46	N/A
POS0534	17.9503	591.512	N/A
POS0535	17.6677	591.511	N/A
POS0536	13.8214	591.444	Phosphatidic acid
POS0537	13.8467	590.44	CerP(d18:1/14:0)
POS0538	16.436	589.499	N/A
POS0539	15.7678	584.49	N/A
POS0540	15.9548	584.484	N/A
POS0541	16.4195	582.472	N/A
POS0542	13.5975	579.306	Oscillatoxin A
POS0543	8.7824	579.284	N/A
POS0544	15.7099	607.278	N/A
POS0545	9.4002	607.277	N/A
POS0546	15.5123	607.277	N/A
POS0547	17.5924	607.277	N/A
POS0548	17.9259	607.277	N/A
POS0549	16.9808	607.276	N/A
POS0550	9.673	607.276	N/A
POS0551	17.3278	607.276	N/A
POS0552	16.5114	607.276	N/A
POS0553	14.1951	607.276	N/A
POS0554	14.5514	607.275	Clerodendrin A
POS0555	15.3172	607.275	N/A
POS0556	8.9453	607.247	N/A
POS0557	14.3187	601.488	N/A
POS0558	14.3188	600.476	N/A
POS0559	16.6805	599.514	N/A
POS0560	15.0657	608.282	Chymostatin
POS0561	14.8975	608.282	Chymostatin
POS0562	15.5125	608.282	Chymostatin
POS0563	17.3395	608.282	Chymostatin
POS0564	14.1985	608.282	Chymostatin
POS0565	9.2836	608.281	Chymostatin
POS0566	15.3276	608.281	Chymostatin
POS0567	16.5278	608.281	Chymostatin
POS0568	8.8971	607.977	N/A
POS0569	8.8985	607.874	N/A
POS0570	16.4531	607.509	N/A
POS0571	16.6248	607.509	N/A
POS0572	10.1434	607.282	N/A
POS0573	15.0719	607.279	N/A
POS0574	16.7336	607.278	N/A
POS0575	14.8985	607.278	N/A
POS0576	8.9208	609.05	N/A
POS0577	8.9079	608.867	N/A
POS0578	18.0111	608.54	N/A
POS0579	17.8016	608.538	N/A
POS0580	17.335	608.537	N/A
POS0581	17.5133	608.537	Diglyceride
POS0582	16.4767	608.523	N/A
POS0583	16.6048	608.498	N/A
POS0584	15.8144	608.284	Chymostatin
POS0585	17.9348	608.284	Chymostatin
POS0586	16.7267	608.283	Chymostatin
POS0587	17.7172	608.283	Chymostatin
POS0588	17.5079	608.283	Chymostatin
POS0589	8.9473	608.283	Chymostatin
POS0590	9.4369	608.283	Chymostatin
POS0591	16.9714	608.282	Chymostatin
POS0592	14.0672	609.293	N/A
POS0593	14.9341	609.293	Tubocurarine
POS0594	17.5132	609.293	N/A
POS0595	16.8893	609.293	N/A
POS0596	12.8458	609.293	N/A
POS0597	12.6379	609.293	N/A
POS0598	14.6614	609.293	N/A
POS0599	17.0656	609.292	N/A
POS0600	11.9913	609.292	N/A
POS0601	17.312	609.292	N/A
POS0602	15.418	609.292	N/A
POS0603	13.1847	609.292	N/A
POS0604	9.2649	609.292	N/A
POS0605	9.4418	609.292	N/A
POS0606	16.2873	609.291	N/A
POS0607	8.7151	609.263	N/A
POS0608	8.9185	609.858	N/A
POS0609	8.9333	609.551	N/A
POS0610	17.9674	609.543	N/A
POS0611	16.6035	609.498	Muricatenol
POS0612	9.9297	609.298	N/A
POS0613	10.144	609.296	N/A
POS0614	11.4877	609.295	N/A
POS0615	16.6114	609.295	N/A
POS0616	8.937	609.295	N/A
POS0617	10.3551	609.295	N/A
POS0618	15.6921	609.295	N/A
POS0619	17.7786	609.294	N/A
POS0620	14.2468	609.294	N/A
POS0621	10.6392	609.293	N/A
POS0622	13.6158	609.293	N/A
POS0623	13.8555	609.293	N/A
POS0624	16.9873	610.296	N/A
POS0625	16.3748	610.294	N/A
POS0626	8.5697	610.277	N/A
POS0627	17.9827	610.205	N/A
POS0628	17.3016	610.202	N/A
POS0629	17.7736	610.202	N/A
POS0630	17.5595	610.201	N/A
POS0631	16.5911	610.199	N/A
POS0632	16.3505	610.198	N/A
POS0633	16.8352	610.197	N/A
POS0634	16.0771	610.199	N/A
POS0635	17.0667	610.196	N/A
POS0636	8.9242	610.05	N/A
POS0637	8.7155	610.003	N/A
POS0638	8.5877	609.989	N/A
POS0639	8.625	609.883	N/A
POS0640	13.5794	610.3	N/A
POS0641	16.7143	610.301	N/A
POS0642	17.7888	610.299	N/A
POS0643	14.9455	610.299	N/A
POS0644	8.7139	610.299	N/A
POS0645	14.6896	610.299	N/A
POS0646	12.8399	610.299	N/A
POS0647	12.6483	610.298	N/A
POS0648	14.068	610.298	N/A
POS0649	14.2493	610.298	N/A
POS0650	15.396	610.297	N/A
POS0651	15.763	610.297	N/A
POS0652	17.44	610.298	N/A
POS0653	18.0102	610.296	N/A
POS0654	9.1201	610.296	N/A
POS0655	13.1864	610.296	N/A
POS0656	14.9063	610.556	N/A
POS0657	16.8945	610.556	N/A
POS0658	15.1574	610.555	N/A
POS0659	15.3972	610.555	N/A
POS0660	15.7605	610.554	N/A
POS0661	16.0231	610.554	N/A
POS0662	17.7816	610.554	N/A
POS0663	18.0094	610.553	N/A
POS0664	17.5238	610.553	N/A
POS0665	8.8981	610.545	N/A
POS0666	15.5684	610.302	N/A
POS0667	15.9293	610.302	N/A
POS0668	10.3053	610.302	N/A
POS0669	10.172	610.301	N/A
POS0670	8.9734	610.301	N/A
POS0671	13.8262	610.3	N/A
POS0672	17.9546	611.301	N/A
POS0673	14.9809	611.303	N/A
POS0674	17.7592	611.303	N/A
POS0675	8.9328	611.296	N/A
POS0676	17.4807	611.21	N/A
POS0677	17.8232	611.209	N/A
POS0678	18.0105	611.207	N/A
POS0679	16.1812	611.204	N/A
POS0680	16.5949	611.204	N/A
POS0681	16.367	611.203	N/A
POS0682	17.0758	611.202	N/A
POS0683	16.8577	611.201	N/A
POS0684	8.7233	611.069	Saprisartan
POS0685	8.7166	610.882	N/A
POS0686	17.095	610.559	N/A
POS0687	17.3357	610.557	N/A
POS0688	17.3151	611.563	N/A
POS0689	17.095	611.563	N/A
POS0690	15.3968	611.561	N/A
POS0691	16.7995	611.56	N/A
POS0692	15.19	611.56	N/A
POS0693	17.5165	611.56	N/A
POS0694	18.0057	611.559	N/A
POS0695	17.7802	611.559	N/A
POS0696	15.7236	611.558	N/A
POS0697	16.5661	611.556	N/A
POS0698	12.9931	611.446	Phosphatidylglycerol
POS0699	13.1505	611.441	N/A
POS0700	15.7275	611.303	N/A
POS0701	15.4114	611.303	N/A
POS0702	8.7042	611.309	Liensinine
POS0703	17.2912	611.303	N/A
POS0704	16.3393	613.495	N/A
POS0705	17.9901	613.49	N/A
POS0706	17.9359	612.569	Ceramides
POS0707	8.716	612.566	N/A
POS0708	17.5457	612.56	N/A
POS0709	13.1527	612.445	N/A
POS0710	8.705	612.312	N/A
POS0711	8.5903	612.307	N/A
POS0712	17.7603	612.205	N/A
POS0713	17.4745	612.205	N/A
POS0714	16.4263	612.201	N/A
POS0715	16.8371	612.199	N/A
POS0716	16.6151	612.198	N/A
POS0717	8.7195	612.068	N/A
POS0718	8.7045	611.877	N/A
POS0719	8.7321	611.568	N/A
POS0720	17.9947	616.512	N/A
POS0721	17.0962	615.514	N/A
POS0722	17.2905	615.513	N/A
POS0723	17.4833	615.51	N/A
POS0724	15.8364	615.509	N/A
POS0725	17.9929	615.509	N/A
POS0726	17.6677	615.509	N/A
POS0727	16.8348	615.509	N/A
POS0728	15.3301	615.508	N/A
POS0729	15.617	615.508	N/A
POS0730	14.9122	615.508	N/A
POS0731	15.1361	615.506	N/A
POS0732	13.4692	615.464	N/A
POS0733	15.1282	614.495	N/A
POS0734	14.9248	614.495	N/A
POS0735	13.5157	614.452	N/A
POS0736	17.1736	621.261	N/A
POS0737	17.9714	621.258	N/A
POS0738	17.5654	621.258	N/A
POS0739	17.3538	621.256	N/A
POS0740	8.5567	621.256	N/A
POS0741	15.5355	621.255	N/A
POS0742	12.9059	620.45	N/A
POS0743	17.4837	619.242	Simulanoquinoline
POS0744	8.6683	619.24	N/A
POS0745	17.6374	617.524	N/A
POS0746	16.8105	617.522	N/A
POS0747	18.0106	617.522	N/A
POS0748	17.8196	617.521	N/A
POS0749	16.8669	616.514	N/A
POS0750	17.3621	616.514	N/A
POS0751	17.6484	616.513	N/A
POS0752	13.1542	633.42	N/A
POS0753	9.232	633.292	N/A
POS0754	15.7664	632.535	N/A
POS0755	17.9835	632.535	N/A
POS0756	16.0128	632.534	N/A
POS0757	16.26	632.532	N/A
POS0758	17.9459	631.505	N/A
POS0759	15.9794	631.505	N/A
POS0760	16.3518	631.504	N/A
POS0761	17.2564	629.49	N/A
POS0762	16.466	629.489	N/A
POS0763	16.626	629.488	N/A
POS0764	17.0121	629.487	N/A
POS0765	16.2886	629.482	Phosphatidylethanolamine-Ceramides
POS0766	15.9149	628.512	N/A
POS0767	8.5591	622.26	N/A
POS0768	17.6261	635.556	N/A
POS0769	17.2091	635.555	N/A
POS0770	16.7349	635.556	N/A
POS0771	13.7915	635.468	N/A
POS0772	8.8709	635.304	Rescinnamine
POS0773	17.0221	634.557	N/A
POS0774	17.305	634.552	N/A
POS0775	17.6288	634.55	N/A
POS0776	16.7439	634.551	N/A
POS0777	17.8953	634.569	N/A
POS0778	16.2768	634.545	N/A
POS0779	13.7917	634.463	Phosphatidylethanolamine
POS0780	17.9719	633.541	N/A
POS0781	15.771	633.539	N/A
POS0782	16.2529	633.539	N/A
POS0783	16.0079	633.538	N/A
POS0784	16.6064	637.575	N/A
POS0785	16.9113	637.571	N/A
POS0786	15.8424	637.495	N/A
POS0787	17.9794	637.494	N/A
POS0788	16.2897	637.492	N/A
POS0789	16.3114	636.573	N/A
POS0790	15.2248	636.571	N/A
POS0791	16.6322	636.568	N/A
POS0792	18.0113	636.567	N/A
POS0793	16.8397	636.567	N/A
POS0794	17.2326	636.565	N/A
POS0795	17.0922	636.564	N/A
POS0796	17.6146	636.563	N/A
POS0797	17.8457	636.563	N/A
POS0798	18.0102	635.558	N/A
POS0799	17.8286	635.556	N/A
POS0800	17.5676	642.545	1,3-di-(octadec-9Z-enoyl)-(1-cyano-2-methylene-propane-1,3-diol)
POS0801	8.0282	642.287	N/A
POS0802	16.8586	641.52	N/A
POS0803	8.1046	641.282	N/A
POS0804	7.9567	641.28	N/A
POS0805	17.6299	640.515	N/A
POS0806	17.9777	640.513	N/A
POS0807	17.2176	640.51	N/A
POS0808	16.8568	640.51	N/A
POS0809	16.6771	639.51	N/A
POS0810	17.6415	639.509	N/A
POS0811	17.894	639.509	N/A
POS0812	18.0107	639.509	N/A
POS0813	17.2558	639.507	N/A
POS0814	16.8619	639.507	N/A
POS0815	16.2866	639.507	N/A
POS0816	16.3038	654.491	N/A
POS0817	15.5283	654.341	Pentasine
POS0818	16.5523	653.512	N/A
POS0819	16.3386	653.486	Phosphatidylglycerol
POS0820	15.9821	653.486	Phosphatidylglycerol
POS0821	16.5447	652.513	N/A
POS0822	17.2584	651.471	Phosphatidylglycerol
POS0823	17.9328	650.549	Phosphatidylcholine
POS0824	16.2049	650.543	Phosphatidylcholine
POS0825	16.0901	650.542	Phosphatidylcholine
POS0826	16.3521	648.531	N/A
POS0827	17.7699	647.499	Phosphatidic acid
POS0828	17.5401	647.499	N/A
POS0829	14.265	645.512	Phosphatidylethanolamine-Ceramides
POS0830	14.265	644.506	Glucosylceramide (d18:1/12:0)
POS0831	17.7378	642.546	1,3-di-(octadec-9Z-enoyl)-(1-cyano-2-methylene-propane-1,3-diol)
POS0832	17.4499	664.468	Phosphatidylserine
POS0833	17.2724	664.465	Phosphatidylserine
POS0834	17.6386	663.469	N/A
POS0835	17.9704	663.467	N/A
POS0836	15.5762	663.464	N/A
POS0837	16.3432	663.464	N/A
POS0838	15.723	663.464	N/A
POS0839	16.0167	663.463	N/A
POS0840	17.4589	663.463	N/A
POS0841	17.2486	663.46	N/A
POS0842	17.254	662.512	N/A
POS0843	13.4169	659.484	N/A
POS0844	15.0829	658.521	N/A
POS0845	13.4316	658.481	N/A
POS0846	17.9194	656.508	AV-Ceramide
POS0847	17.9264	655.504	N/A
POS0848	15.8625	672.534	GlcCer(d18:1/14:0)
POS0849	15.0746	672.529	GlcCer(d18:1/14:0)
POS0850	17.0246	671.654	N/A
POS0851	17.7631	670.479	N/A
POS0852	16.2898	669.484	N/A
POS0853	16.7698	668.085	N/A
POS0854	15.9991	666.541	N/A
POS0855	17.2836	665.504	N/A
POS0856	16.256	664.511	N/A
POS0857	12.8529	664.474	N/A
POS0858	17.6747	664.474	N/A
POS0859	16.2926	664.474	N/A
POS0860	16.4429	664.473	N/A
POS0861	17.9672	664.471	N/A
POS0862	15.673	664.471	Phosphatidylserine
POS0863	16.0202	664.468	Phosphatidylserine
POS0864	15.7111	680.49	Phosphatidylserine
POS0865	16.2957	680.49	Phosphatidylserine
POS0866	16.0115	680.49	Phosphatidylserine
POS0867	16.4427	680.489	Phosphatidylserine
POS0868	15.5443	680.489	Phosphatidylserine
POS0869	13.7245	679.492	N/A
POS0870	13.7247	678.488	N/A
POS0871	13.882	677.694	N/A
POS0872	14.1757	677.69	N/A
POS0873	13.6895	676.697	N/A
POS0874	13.8747	676.694	N/A
POS0875	14.181	676.688	N/A
POS0876	16.3731	676.56	N/A
POS0877	13.6963	675.691	N/A
POS0878	13.8777	675.689	N/A
POS0879	14.1783	675.684	N/A
POS0880	14.2116	689.533	N/A
POS0881	14.2115	688.527	N/A
POS0882	15.6259	686.449	N/A
POS0883	16.2979	685.448	N/A
POS0884	15.6247	685.446	N/A
POS0885	16.2351	684.569	N/A
POS0886	17.6391	681.498	N/A
POS0887	17.9346	681.497	N/A
POS0888	17.4603	681.495	N/A
POS0889	16.2939	681.493	N/A
POS0890	16.0467	681.492	N/A
POS0891	16.4361	681.492	N/A
POS0892	17.2859	681.492	N/A
POS0893	17.626	680.495	Phosphatidylserine
POS0894	17.9666	680.492	Phosphatidylserine
POS0895	17.4476	680.491	Phosphatidylserine
POS0896	14.879	703.582	N/A
POS0897	15.017	702.546	N/A
POS0898	14.7698	702.542	N/A
POS0899	13.337	702.501	N/A
POS0900	17.0727	699.572	N/A
POS0901	16.8436	698.568	GlcCer(d18:2/16:0)
POS0902	17.1512	698.566	GlcCer(d18:2/16:0)
POS0903	15.9944	698.557	GlcCer(d18:2/16:0)
POS0904	15.9615	697.557	N/A
POS0905	16.1198	697.553	N/A
POS0906	15.9549	696.556	N/A
POS0907	16.3264	696.55	N/A
POS0908	16.1136	696.55	N/A
POS0909	17.2303	692.63	N/A
POS0910	16.898	692.629	N/A
POS0911	16.6098	692.624	N/A
POS0912	16.2588	708.52	N/A
POS0913	17.4003	708.519	N/A
POS0914	16.027	708.519	N/A
POS0915	15.7427	708.518	N/A
POS0916	16.5737	706.609	N/A
POS0917	15.7202	706.562	N/A
POS0918	15.4862	705.593	Sphingomyelin
POS0919	15.6722	705.591	Sphingomyelin
POS0920	18.0105	704.586	N/A
POS0921	15.2299	704.585	N/A
POS0922	15.486	704.584	N/A
POS0923	14.8746	704.582	N/A
POS0924	18.0193	703.583	N/A
POS0925	15.4454	703.583	N/A
POS0926	15.7546	703.582	N/A
POS0927	15.0436	703.582	Sphingomyelin
POS0928	17.6213	716.624	N/A
POS0929	17.2821	716.622	N/A
POS0930	16.1507	716.568	N/A
POS0931	15.9322	716.567	N/A
POS0932	15.9553	715.566	N/A
POS0933	16.3132	715.563	N/A
POS0934	16.1167	715.563	N/A
POS0935	15.9388	714.603	GlcCer(d15:1/20:0)
POS0936	15.9635	714.566	N/A
POS0937	16.3135	714.559	N/A
POS0938	16.1188	714.557	N/A
POS0939	17.9181	712.546	N/A
POS0940	15.787	708.556	N/A
POS0941	17.7609	708.528	N/A
POS0942	17.9758	708.527	N/A
POS0943	16.4148	708.52	Phosphatidylserine
POS0944	15.0941	734.583	N/A
POS0945	17.7494	734.582	N/A
POS0946	17.9365	734.566	N/A
POS0947	15.4788	733.571	N/A
POS0948	14.1481	733.557	N/A
POS0949	18.0343	732.571	N/A
POS0950	17.625	732.567	N/A
POS0951	14.1481	732.552	N/A
POS0952	16.3606	730.603	CerP(d18:1/24:0)
POS0953	15.6644	725.564	N/A
POS0954	13.6761	723.515	N/A
POS0955	13.6772	722.512	N/A
POS0956	15.4797	720.6	N/A
POS0957	17.0709	720.55	N/A
POS0958	15.9403	717.567	N/A
POS0959	17.8076	716.624	N/A
POS0960	15.3847	746.61	N/A
POS0961	15.6013	746.609	N/A
POS0962	15.8797	746.608	N/A
POS0963	18.0237	746.591	N/A
POS0964	14.8834	746.601	N/A
POS0965	13.3193	746.511	N/A
POS0966	15.4434	744.595	N/A
POS0967	16.4876	740.559	N/A
POS0968	15.8881	737.552	N/A
POS0969	16.0671	737.545	N/A
POS0970	16.2838	737.545	N/A
POS0971	16.4187	737.541	N/A
POS0972	16.2836	736.541	N/A
POS0973	16.0698	736.541	N/A
POS0974	16.4041	736.535	N/A
POS0975	17.9909	735.588	N/A
POS0976	15.4438	759.582	N/A
POS0977	16.2686	759.578	N/A
POS0978	15.0908	758.582	N/A
POS0979	14.8537	758.581	N/A
POS0980	15.2997	758.58	N/A
POS0981	17.9825	758.579	N/A
POS0982	17.5924	758.578	N/A
POS0983	15.4746	758.578	N/A
POS0984	17.3684	758.576	N/A
POS0985	15.6539	758.573	N/A
POS0986	17.6562	756.563	N/A
POS0987	15.4916	747.614	N/A
POS0988	15.6983	747.613	N/A
POS0989	13.3191	747.537	N/A
POS0990	17.1832	746.611	N/A
POS0991	17.6435	746.61	N/A
POS0992	12.644	760.598	N/A
POS0993	13.3854	760.596	N/A
POS0994	17.1103	760.595	N/A
POS0995	12.8503	760.595	N/A
POS0996	15.1178	760.595	N/A
POS0997	17.3261	760.594	N/A
POS0998	17.6215	760.594	N/A
POS0999	16.9429	760.594	N/A
POS1000	14.9159	760.594	N/A
POS1001	17.9735	760.594	N/A
POS1002	15.4371	760.593	N/A
POS1003	15.679	760.592	N/A
POS1004	18.0344	759.635	N/A
POS1005	17.5885	759.584	N/A
POS1006	17.336	759.583	N/A
POS1007	18	759.583	N/A
POS1008	17.9769	762.571	N/A
POS1009	17.4894	762.568	N/A
POS1010	16.0065	762.565	N/A
POS1011	16.2663	762.564	N/A
POS1012	16.4147	762.563	N/A
POS1013	17.2693	762.563	N/A
POS1014	17.139	761.602	N/A
POS1015	17.6062	761.6	N/A
POS1016	17.3434	761.599	N/A
POS1017	15.1056	761.6	N/A
POS1018	15.6151	761.599	N/A
POS1019	16.9922	761.599	N/A
POS1020	17.9783	761.599	N/A
POS1021	14.8992	761.598	N/A
POS1022	15.4196	761.598	N/A
POS1023	13.9296	760.598	N/A
POS1024	10.8286	769.551	N/A
POS1025	15.6724	768.594	N/A
POS1026	17.6246	768.594	N/A
POS1027	10.8384	768.545	N/A
POS1028	13.6212	766.534	N/A
POS1029	15.467	763.61	N/A
POS1030	17.7907	763.577	N/A
POS1031	17.9825	763.574	N/A
POS1032	16.0239	763.568	N/A
POS1033	16.2674	763.568	N/A
POS1034	16.4159	763.567	N/A
POS1035	17.3875	763.567	N/A
POS1036	15.4846	762.602	N/A
POS1037	15.1238	762.601	N/A
POS1038	17.7311	762.589	N/A
POS1039	15.7625	762.572	N/A
POS1040	14.6869	780.557	N/A
POS1041	17.602	780.557	N/A
POS1042	16.2511	780.557	N/A
POS1043	14.8141	780.555	N/A
POS1044	17.1475	778.557	N/A
POS1045	14.0931	777.579	N/A
POS1046	17.0762	777.553	N/A
POS1047	14.0922	776.577	N/A
POS1048	17.1187	773.603	N/A
POS1049	16.9299	773.603	N/A
POS1050	16.2494	772.642	N/A
POS1051	16.0705	772.636	N/A
POS1052	17.0471	772.601	N/A
POS1053	16.8988	772.598	N/A
POS1054	16.2429	771.65	N/A
POS1055	16.071	771.65	N/A
POS1056	15.8222	782.58	N/A
POS1057	17.9989	782.578	N/A
POS1058	16.8543	782.577	N/A
POS1059	15.1088	782.577	N/A
POS1060	16.4414	782.576	N/A
POS1061	15.6663	782.576	N/A
POS1062	17.6222	782.576	N/A
POS1063	15.4086	782.575	N/A
POS1064	14.8721	782.574	N/A
POS1065	16.28	782.572	N/A
POS1066	15.6085	781.561	N/A
POS1067	16.2512	781.561	N/A
POS1068	17.5967	781.558	N/A
POS1069	15.6227	780.559	N/A
POS1070	15.0505	780.558	N/A
POS1071	16.4145	780.557	N/A
POS1072	15.1357	786.608	N/A
POS1073	15.4037	786.607	N/A
POS1074	18.0191	785.655	N/A
POS1075	15.4164	785.654	N/A
POS1076	17.5663	785.612	N/A
POS1077	17.2691	785.61	N/A
POS1078	15.4452	784.595	N/A
POS1079	17.6105	784.592	N/A
POS1080	17.2643	784.592	N/A
POS1081	17.9466	784.592	N/A
POS1082	17.6175	783.581	N/A
POS1083	15.6597	783.581	N/A
POS1084	17.9342	783.579	N/A
POS1085	15.4142	783.579	N/A
POS1086	15.0814	783.579	N/A
POS1087	17.1195	782.58	N/A
POS1088	15.9473	787.616	N/A
POS1089	16.1946	787.616	N/A
POS1090	14.94	787.616	N/A
POS1091	17.3084	787.616	N/A
POS1092	17.586	787.615	N/A
POS1093	15.6681	787.615	N/A
POS1094	15.4124	787.615	N/A
POS1095	13.3878	786.613	N/A
POS1096	16.2579	786.609	N/A
POS1097	17.2245	786.609	N/A
POS1098	17.5923	786.609	N/A
POS1099	14.9351	786.609	N/A
POS1100	16.9148	786.608	N/A
POS1101	15.6768	786.608	N/A
POS1102	17.9896	786.608	N/A
POS1103	15.9837	786.608	N/A
POS1104	15.6832	789.628	N/A
POS1105	15.8899	789.626	N/A
POS1106	17.9929	788.625	N/A
POS1107	14.7041	788.624	N/A
POS1108	15.448	788.624	N/A
POS1109	17.6062	788.624	N/A
POS1110	15.6809	788.623	N/A
POS1111	15.8615	788.623	N/A
POS1112	14.9111	788.623	N/A
POS1113	16.2924	788.623	N/A
POS1114	16.0889	788.623	N/A
POS1115	17.2272	788.621	N/A
POS1116	15.1196	788.621	N/A
POS1117	17.9837	787.618	N/A
POS1118	15.1084	787.616	N/A
POS1119	17.1191	787.616	N/A
POS1120	15.4218	796.595	N/A
POS1121	15.1405	796.595	N/A
POS1122	15.6336	796.596	N/A
POS1123	14.9247	796.594	N/A
POS1124	15.4776	795.581	N/A
POS1125	17.7361	794.732	N/A
POS1126	17.9229	794.73	N/A
POS1127	17.5359	794.725	N/A
POS1128	17.6333	794.614	N/A
POS1129	15.4183	794.579	N/A
POS1130	15.1374	794.576	N/A
POS1131	16.5856	792.566	N/A
POS1132	13.2674	790.549	N/A
POS1133	18.0293	789.632	N/A
POS1134	15.4761	789.629	N/A
POS1135	17.677	789.628	N/A
POS1136	15.4083	800.538	N/A
POS1137	15.1935	800.535	N/A
POS1138	17.852	799.597	N/A
POS1139	14.4904	799.539	N/A
POS1140	15.3968	799.535	N/A
POS1141	15.1658	799.534	N/A
POS1142	16.9963	798.615	N/A
POS1143	17.6519	798.61	N/A
POS1144	15.4896	798.605	N/A
POS1145	17.854	798.593	N/A
POS1146	17.9952	797.61	N/A
POS1147	15.215	797.603	N/A
POS1148	15.6282	797.6	N/A
POS1149	15.4641	797.599	N/A
POS1150	14.9906	797.598	N/A
POS1151	18.0007	796.605	N/A
POS1152	15.6092	806.575	N/A
POS1153	17.5697	806.572	N/A
POS1154	17.8565	804.551	N/A
POS1155	18.0124	803.563	N/A
POS1156	15.4587	803.554	N/A
POS1157	17.8516	803.548	N/A
POS1158	17.9987	802.557	N/A
POS1159	14.8888	802.556	N/A
POS1160	15.665	802.554	N/A
POS1161	15.1452	802.553	N/A
POS1162	15.4167	802.553	N/A
POS1163	17.9987	801.556	N/A
POS1164	15.6786	801.551	N/A
POS1165	15.1501	801.55	N/A
POS1166	15.4124	801.549	N/A
POS1167	14.8591	801.549	N/A
POS1168	15.6429	809.597	N/A
POS1169	15.3377	809.599	N/A
POS1170	16.4321	809.595	N/A
POS1171	16.2765	809.594	N/A
POS1172	15.0687	808.594	N/A
POS1173	17.3542	808.593	N/A
POS1174	17.1549	808.592	N/A
POS1175	14.8272	808.592	N/A
POS1176	17.6023	808.591	N/A
POS1177	15.3779	808.591	N/A
POS1178	17.9914	808.591	N/A
POS1179	16.9104	808.591	N/A
POS1180	15.6471	808.59	N/A
POS1181	16.2833	808.59	N/A
POS1182	16.4334	808.59	N/A
POS1183	17.5697	807.582	N/A
POS1184	15.4347	811.643	N/A
POS1185	17.9554	811.643	N/A
POS1186	15.6641	811.64	N/A
POS1187	14.9673	811.639	N/A
POS1188	17.1081	811.633	N/A
POS1189	17.5844	811.631	N/A
POS1190	17.321	811.63	N/A
POS1191	17.1	810.613	N/A
POS1192	14.9605	810.611	N/A
POS1193	15.2257	810.61	N/A
POS1194	15.4156	810.61	N/A
POS1195	17.3479	810.61	N/A
POS1196	17.985	810.61	N/A
POS1197	15.6535	810.609	N/A
POS1198	17.6143	810.608	N/A
POS1199	17.6114	809.598	N/A
POS1200	14.9794	813.675	N/A
POS1201	15.1077	813.675	N/A
POS1202	15.6673	813.673	N/A
POS1203	15.8945	813.67	N/A
POS1204	17.0801	813.668	N/A
POS1205	17.594	813.667	N/A
POS1206	16.1322	813.665	N/A
POS1207	17.9897	812.64	N/A
POS1208	14.9412	812.637	N/A
POS1209	15.4665	812.635	N/A
POS1210	15.6548	812.635	N/A
POS1211	17.1407	812.634	N/A
POS1212	15.2978	812.634	N/A
POS1213	17.3257	812.633	N/A
POS1214	17.592	812.632	N/A
POS1215	15.2217	811.65	N/A
POS1216	17.9345	821.745	N/A
POS1217	17.673	821.743	N/A
POS1218	17.313	821.741	N/A
POS1219	18.0112	820.744	N/A
POS1220	17.8799	820.741	N/A
POS1221	17.6386	820.74	N/A
POS1222	16.4905	820.74	N/A
POS1223	17.2925	820.739	N/A
POS1224	16.8585	820.739	N/A
POS1225	17.0517	820.738	N/A
POS1226	18.0019	817.583	N/A
POS1227	18.0243	814.684	N/A
POS1228	15.6676	814.68	N/A
POS1229	17.6435	814.679	N/A
POS1230	15.4339	813.68	N/A
POS1231	18.0006	813.68	N/A
POS1232	17.7628	847.759	N/A
POS1233	16.7759	847.758	N/A
POS1234	17.755	846.755	N/A
POS1235	17.4068	846.754	N/A
POS1236	16.6742	846.754	N/A
POS1237	17.0229	846.755	N/A
POS1238	11.0692	846.443	N/A
POS1239	17.6001	835.632	N/A
POS1240	17.5922	834.611	N/A
POS1241	17.8646	834.61	N/A
POS1242	15.6475	833.616	N/A
POS1243	17.5933	833.61	N/A
POS1244	16.2764	833.602	N/A
POS1245	15.5998	832.593	N/A
POS1246	17.5882	832.593	N/A
POS1247	16.2705	832.591	N/A
POS1248	17.9463	904.833	N/A
POS1249	17.6644	904.832	N/A
POS1250	17.2573	904.83	N/A
POS1251	18.0104	904.594	N/A
POS1252	17.7391	896.773	N/A
POS1253	17.9659	896.767	N/A
POS1254	17.7237	879.823	N/A
POS1255	17.9304	879.822	N/A
POS1256	17.8893	878.819	N/A
POS1257	17.0076	878.818	N/A
POS1258	17.2815	878.818	N/A
POS1259	18.0183	878.817	N/A
POS1260	17.6581	878.817	N/A
POS1261	11.0674	851.399	N/A
POS1262	17.4091	847.76	N/A
POS1263	17.0207	847.76	N/A
POS1264	16.9534	941.605	N/A
POS1265	17.1031	941.601	N/A
POS1266	17.0592	940.602	N/A
POS1267	16.7334	939.602	N/A
POS1268	17.0464	939.597	N/A
POS1269	17.5315	937.579	N/A
POS1270	17.0621	936.65	N/A
POS1271	16.7147	935.653	N/A
POS1272	17.0403	935.645	N/A
POS1273	16.7032	934.649	N/A
POS1274	17.0436	934.641	N/A
POS1275	17.5895	933.624	N/A
POS1276	17.6056	932.624	N/A
POS1277	13.1565	927.622	N/A
POS1278	17.6992	905.841	N/A
POS1279	17.9964	905.836	N/A
POS1280	17.5488	964.598	N/A
POS1281	17.3152	963.601	N/A
POS1282	17.5441	963.595	N/A
POS1283	15.7039	962.575	N/A
POS1284	17.439	961.654	N/A
POS1285	15.4861	961.582	N/A
POS1286	15.6837	961.574	N/A
POS1287	17.3195	960.656	N/A
POS1288	17.5475	960.646	N/A
POS1289	17.3206	959.65	N/A
POS1290	17.5468	959.642	N/A
POS1291	17.3258	958.646	N/A
POS1292	17.5426	958.638	N/A
POS1293	15.6363	957.623	N/A
POS1294	15.641	956.622	N/A
POS1295	17.6841	954.603	N/A
POS1296	11.055	1023.48	N/A
POS1297	17.8522	1005.76	N/A
POS1298	17.8411	1000.55	N/A
POS1299	17.8339	999.552	N/A
POS1300	16.0542	994.583	N/A
POS1301	16.5002	973.803	N/A
POS1302	17.9422	973.802	N/A
POS1303	17.6779	973.8	N/A
POS1304	16.4591	972.804	N/A
POS1305	16.8782	972.8	N/A
POS1306	16.6114	972.798	N/A
POS1307	17.6162	972.797	N/A
POS1308	17.9603	972.796	N/A
POS1309	17.3225	965.609	N/A
POS1310	17.5266	965.6	N/A
POS1311	17.3175	964.603	N/A
POS1312	17.104	1208.99	N/A
POS1313	16.9117	1208.99	N/A
POS1314	17.9458	1208.99	N/A
POS1315	17.3559	1208.98	N/A
POS1316	17.6852	1208.98	N/A
POS1317	16.6886	1208.98	N/A
POS1318	17.2251	1207.99	N/A
POS1319	16.914	1207.98	N/A
POS1320	17.4569	1207.98	N/A
POS1321	17.9574	1207.98	N/A
POS1322	17.6721	1207.98	N/A
POS1323	16.6989	1207.97	N/A
POS1324	17.8344	1071.75	N/A
POS1325	17.8446	1070.75	N/A
POS1326	16.2512	1048.76	N/A
POS1327	16.0711	1048.75	N/A
POS1328	15.548	1245.55	N/A
POS1329	17.6248	1232.98	N/A
POS1330	17.8796	1232.98	N/A
POS1331	18.0105	1232.97	N/A
POS1332	17.6161	1231.98	N/A
POS1333	17.866	1231.97	N/A
POS1334	18.0108	1231.97	N/A
POS1335	17.5449	1225.76	N/A
POS1336	8.6429	1220.53	N/A
POS1337	8.7071	1219.54	N/A
POS1338	8.7096	1218.53	N/A
POS1339	8.573	1218.52	N/A
POS1340	8.7105	1217.53	N/A
POS1341	15.3736	1217.53	N/A
POS1342	15.1867	1217.52	N/A
POS1343	8.5899	1217.51	N/A
POS1344	16.3536	1272.7	N/A
POS1345	17.2751	1272.69	N/A
POS1346	17.7516	1271.71	N/A
POS1347	17.9836	1271.7	N/A
POS1348	16.227	1271.7	N/A
POS1349	15.7418	1271.7	N/A
POS1350	16.0133	1271.7	N/A
POS1351	16.4083	1271.69	N/A
POS1352	17.4132	1271.69	N/A
POS1353	8.7183	1257.51	N/A
POS1354	17.5985	1256.97	N/A
POS1355	8.6939	1256.5	N/A
POS1356	17.6105	1255.97	N/A
POS1357	8.7028	1255.5	N/A
POS1358	8.6958	1254.5	N/A
POS1359	8.6968	1253.5	N/A
POS1360	16.0908	1430.06	N/A
POS1361	15.9536	1429.07	N/A
POS1362	16.1125	1429.06	N/A
POS1363	15.9536	1428.06	N/A
POS1364	16.1159	1428.05	N/A
POS1365	15.4392	1397.86	N/A
POS1366	15.4405	1396.86	N/A
POS1367	15.4932	1395.85	N/A
POS1368	15.9895	1322.8	N/A
POS1369	8.6649	1282.52	N/A
POS1370	8.6976	1281.52	N/A
POS1371	8.7028	1280.52	N/A
POS1372	17.7549	1272.71	N/A
POS1373	17.9746	1272.71	N/A
POS1374	16.1178	1272.7	N/A
POS1375	17.481	1272.7	N/A
POS1376	15.997	1452.04	N/A
POS1377	16.0414	1451.05	N/A
POS1378	15.9592	1450.05	N/A
POS1379	16.1084	1450.04	N/A
NEG0001	1.019	71.0221	Butanal
NEG0002	0.8566	71.0221	Butanal
NEG0003	1.0342	73.038	1-Butanol
NEG0004	15.644	84.9402	Allyl formate
NEG0005	0.8474	85.0377	Succinic aldehyde
NEG0006	1.024	85.0386	Succinic aldehyde
NEG0007	1.0983	87.016	Pyruvate
NEG0008	0.8689	87.0175	Pyruvate
NEG0009	0.9825	89.0332	Lactic acid
NEG0010	0.839	95.0213	N/A
NEG0011	0.9822	96.9676	Phosphoric acid
NEG0012	18.521	96.9686	Phosphoric acid
NEG0013	16.31	96.9687	Phosphoric acid
NEG0014	15.6261	96.9688	Phosphoric acid
NEG0015	1.3285	96.9695	Phosphoric acid
NEG0016	16.3096	98.9523	3-Methylcrotonate
NEG0017	15.638	98.9526	3-Methylcrotonate
NEG0018	1.2854	98.9583	3-Methylcrotonate
NEG0019	1.0289	99.0187	Succinic anhydride
NEG0020	15.6515	99.9346	N/A
NEG0021	16.2996	99.9351	N/A
NEG0022	11.9182	100.926	2-Ketobutyric acid
NEG0023	12.6744	100.929	2-Ketobutyric acid
NEG0024	15.6331	100.942	2-Ketobutyric acid
NEG0025	16.3244	100.942	2-Ketobutyric acid
NEG0026	16.8727	100.942	2-Ketobutyric acid
NEG0027	17.069	100.942	2-Ketobutyric acid
NEG0028	17.999	100.942	2-Ketobutyric acid
NEG0029	14.0827	100.942	2-Ketobutyric acid
NEG0030	16.6936	100.942	2-Ketobutyric acid
NEG0031	14.919	100.942	2-Ketobutyric acid
NEG0032	15.1624	100.942	2-Ketobutyric acid
NEG0033	13.8868	100.942	2-Ketobutyric acid
NEG0034	14.7302	100.942	2-Ketobutyric acid
NEG0035	14.2851	100.942	2-Ketobutyric acid
NEG0036	16.0993	100.942	2-Ketobutyric acid
NEG0037	15.8824	100.942	2-Ketobutyric acid
NEG0038	13.2112	100.942	2-Ketobutyric acid
NEG0039	17.527	100.943	2-Ketobutyric acid
NEG0040	17.3317	100.943	2-Ketobutyric acid
NEG0041	14.5143	100.943	2-Ketobutyric acid
NEG0042	17.7113	100.943	2-Ketobutyric acid
NEG0043	12.9456	100.943	2-Ketobutyric acid
NEG0044	1.2856	100.955	2-Ketobutyric acid
NEG0045	0.8267	101.033	Succinic acid semialdehyde
NEG0046	15.8531	101.942	N/A
NEG0047	15.6365	101.943	N/A
NEG0048	16.3095	101.943	N/A
NEG0049	18.077	101.95	N/A
NEG0050	18.0427	102.949	(S)-3-hydroxyisobutyrate
NEG0051	15.6462	102.949	(S)-3-hydroxyisobutyrate
NEG0052	0.8888	105.028	Glyceric acid
NEG0053	16.3149	109.942	Cytosine
NEG0054	1.0211	111.018	Uracil
NEG0055	0.926	111.056	Hexadienoic acid
NEG0056	15.6479	112.994	2-Hexenoic acid
NEG0057	17.2331	112.994	2-Hexenoic acid
NEG0058	17.5674	112.994	2-Hexenoic acid
NEG0059	18.0043	112.994	2-Hexenoic acid
NEG0060	0.7883	112.996	2-Hexenoic acid
NEG0061	17.7258	112.996	2-Hexenoic acid
NEG0062	0.8506	113.033	2-Hexenoic acid
NEG0063	15.6338	114.944	2-Methylacetoacetate
NEG0064	0.9962	115.011	Fumaric acid
NEG0065	15.4968	115.93	N/A
NEG0066	18.006	115.93	N/A
NEG0067	15.6327	115.93	N/A
NEG0068	16.3082	115.93	N/A
NEG0069	15.2076	115.93	N/A
NEG0070	14.9494	115.93	N/A
NEG0071	15.8741	115.93	N/A
NEG0072	16.0518	115.93	N/A
NEG0073	0.9971	116.016	Homocysteine thiolactone
NEG0074	13.8925	116.937	Methylmalonate
NEG0075	12.6525	116.937	Methylmalonate
NEG0076	15.6396	116.937	Methylmalonate
NEG0077	16.6506	116.937	Methylmalonate
NEG0078	14.288	116.937	Methylmalonate
NEG0079	15.8639	116.937	Methylmalonate
NEG0080	16.3691	116.937	Methylmalonate
NEG0081	13.2028	116.937	Methylmalonate
NEG0082	15.2056	116.938	Methylmalonate
NEG0083	14.9211	116.938	Methylmalonate
NEG0084	11.7209	116.938	Methylmalonate
NEG0085	13.5545	116.939	Methylmalonate
NEG0086	12.9249	116.939	Methylmalonate
NEG0087	1.0314	117.028	Succinic acid
NEG0088	15.634	117.937	N/A
NEG0089	16.4145	118.024	Homoserine
NEG0090	16.6075	118.025	Homoserine
NEG0091	15.6292	118.938	3-mercaptopyruvate
NEG0092	18.0384	118.975	3-mercaptopyruvate
NEG0093	6.0156	121.038	Benzoate
NEG0094	16.2926	123.922	Taurine
NEG0095	16.4548	123.936	Taurine
NEG0096	18.2044	125.884	N/A
NEG0097	18.4808	125.885	N/A
NEG0098	16.3861	125.937	Nitrosylsulfuric acid
NEG0099	16.8605	125.937	Nitrosylsulfuric acid
NEG0100	16.6227	125.937	Nitrosylsulfuric acid
NEG0101	17.7107	125.937	Nitrosylsulfuric acid
NEG0102	15.3826	125.937	Nitrosylsulfuric acid
NEG0103	17.29	125.937	Nitrosylsulfuric acid
NEG0104	17.9668	125.938	Nitrosylsulfuric acid
NEG0105	15.8903	125.938	Nitrosylsulfuric acid
NEG0106	16.0386	125.938	Nitrosylsulfuric acid
NEG0107	17.5041	125.938	Nitrosylsulfuric acid
NEG0108	15.6552	125.938	Nitrosylsulfuric acid
NEG0109	16.3926	126.938	N/A
NEG0110	18.209	127.881	Cobaltous chloride
NEG0111	18.4566	127.881	Cobaltous chloride
NEG0112	1.0263	128.045	Pyroglutamic acid
NEG0113	15.6353	128.937	2-Oxoglutarate-4-semialdehyde
NEG0114	0.7969	128.969	1-pyrroline 4-hydroxy-2-carboxylate
NEG0115	1.0172	129.029	1-pyrroline 4-hydroxy-2-carboxylate
NEG0116	18.0261	130.992	(S)-2-acetolactate
NEG0117	0.8398	131.044	Asparagine
NEG0118	0.8893	132.023	Asparagine
NEG0119	18.0249	132.878	N/A
NEG0120	16.0533	132.878	N/A
NEG0121	15.8862	132.878	N/A
NEG0122	15.6312	132.879	N/A
NEG0123	16.3225	132.882	N/A
NEG0124	0.9958	133.019	Malic acid
NEG0125	1.2842	133.025	Malic acid
NEG0126	0.9943	134.028	Homocysteine
NEG0127	15.8752	134.874	N/A
NEG0128	16.3595	134.903	N/A
NEG0129	18.0278	134.876	N/A
NEG0130	12.698	134.897	N/A
NEG0131	13.503	134.883	N/A
NEG0132	13.883	134.878	N/A
NEG0133	14.2911	134.891	N/A
NEG0134	14.9292	134.901	N/A
NEG0135	14.6938	134.897	N/A
NEG0136	15.1136	134.897	N/A
NEG0137	16.0318	134.898	N/A
NEG0138	14.0737	134.9	N/A
NEG0139	15.648	134.9	N/A
NEG0140	15.3421	134.902	N/A
NEG0141	12.1188	134.902	N/A
NEG0142	11.8996	134.902	N/A
NEG0143	13.2229	134.903	N/A
NEG0144	12.902	134.903	N/A
NEG0145	15.8662	134.904	N/A
NEG0146	16.872	134.904	N/A
NEG0147	16.615	134.905	N/A
NEG0148	17.6772	134.905	N/A
NEG0149	1.0212	135.029	Hypoxanthine
NEG0150	0.8973	135.037	Hypoxanthine
NEG0151	16.0328	135.903	N/A
NEG0152	15.8627	135.905	N/A
NEG0153	15.6616	135.905	N/A
NEG0154	16.3382	135.905	N/A
NEG0155	18.0896	135.912	N/A
NEG0156	15.3507	135.979	4-aminobenzoate
NEG0157	18.0129	135.98	4-aminobenzoate
NEG0158	16.878	135.98	4-aminobenzoate
NEG0159	14.6976	135.98	4-aminobenzoate
NEG0160	16.3582	135.98	4-aminobenzoate
NEG0161	15.6297	135.98	4-aminobenzoate
NEG0162	15.8602	135.98	4-aminobenzoate
NEG0163	14.9019	135.98	4-aminobenzoate
NEG0164	17.6727	135.981	4-aminobenzoate
NEG0165	18.0258	136.873	N/A
NEG0166	15.3436	136.889	N/A
NEG0167	14.9266	136.892	N/A
NEG0168	16.0432	136.896	N/A
NEG0169	15.6542	136.898	2-bromoacetic acid
NEG0170	15.871	136.9	2-bromoacetic acid
NEG0171	16.8703	136.901	2-bromoacetic acid
NEG0172	14.708	136.901	2-bromoacetic acid
NEG0173	16.3678	136.901	2-bromoacetic acid
NEG0174	15.1006	136.902	N/A
NEG0175	16.609	136.902	N/A
NEG0176	0.9338	137.036	Salicylic acid
NEG0177	16.3145	137.907	N/A
NEG0178	15.8571	137.91	N/A
NEG0179	16.0272	137.911	N/A
NEG0180	1.014	140.989	Bis(2-chloroethyl)ether
NEG0181	0.8532	143.044	N-Nitrosoproline
NEG0182	16.3191	144.914	Sinjarite
NEG0183	16.1072	144.933	Methyloxaloacetate
NEG0184	18.2474	145.94	N/A
NEG0185	18.0817	145.94	N/A
NEG0186	18.0414	146.969	Dihydroxyfumarate
NEG0187	0.7002	146.97	Dihydroxyfumarate
NEG0188	18.2474	146.97	Dihydroxyfumarate
NEG0189	18.4752	146.971	Dihydroxyfumarate
NEG0190	13.269	146.973	Dihydroxyfumarate
NEG0191	13.4532	146.973	Dihydroxyfumarate
NEG0192	11.8737	146.973	Dihydroxyfumarate
NEG0193	12.0783	146.973	Dihydroxyfumarate
NEG0194	1.0934	146.973	Dihydroxyfumarate
NEG0195	15.3187	146.974	Dihydroxyfumarate
NEG0196	11.4419	146.974	Dihydroxyfumarate
NEG0197	12.3374	146.974	Dihydroxyfumarate
NEG0198	10.3338	146.974	Dihydroxyfumarate
NEG0199	16.0254	146.974	Dihydroxyfumarate
NEG0200	10.7029	146.974	5,6-Dichloro-1,3-cyclohexadiene
NEG0201	15.1739	146.975	2,3-Dihydroxy-3-methylvalerate
NEG0202	16.4785	146.975	2,3-Dihydroxy-3-methylvalerate
NEG0203	15.8761	146.975	2,3-Dihydroxy-3-methylvalerate
NEG0204	16.6439	146.976	2,3-Dihydroxy-3-methylvalerate
NEG0205	1.0235	147.041	Cinnamic acid
NEG0206	0.9036	149.055	Xylulose
NEG0207	1.0287	151.036	Xanthine
NEG0208	16.3623	153.879	Cobalt sulfate
NEG0209	0.9268	155.046	Imidazole lactate
NEG0210	16.362	155.876	N/A
NEG0211	18.0109	158.988	2-Oxoadipate
NEG0212	1.0366	161.054	2-Oxogulonolactone
NEG0213	0.8525	161.055	L-4-Hydroxyglutamine
NEG0214	16.3048	161.9	N/A
NEG0215	0.8116	163.07	Coumaric acid
NEG0216	18.0071	164.937	N/A
NEG0217	0.8688	165.05	Ethionamide
NEG0218	16.3231	165.916	Quinolate (2,3-Pyridinedicarboxylate)
NEG0219	16.3076	169.845	N/A
NEG0220	9.3139	171.113	3-Dehydroshikimate
NEG0221	7.4721	171.113	3-Dehydroshikimate
NEG0222	1.0179	173.019	Shikimic acid
NEG0223	0.9252	173.055	Shikimic acid
NEG0224	0.9198	174.06	3-Indoleacetic Acid
NEG0225	18.0147	174.963	2-Isopropylmalate
NEG0226	18.2366	174.966	2-Isopropylmalate
NEG0227	0.8007	174.966	2-Isopropylmalate
NEG0228	18.493	174.967	2-Isopropylmalate
NEG0229	18.014	175.969	N/A
NEG0230	18.0202	176.966	3-Ketogalactose
NEG0231	0.8913	177.049	3-Ketogalactose
NEG0232	18.0157	178.959	2,4-dihydroxycinnamate
NEG0233	0.8683	179.065	D-Glucose
NEG0234	0.8544	180.07	Tyrosine
NEG0235	0.8487	180.914	N/A
NEG0236	18.5003	180.921	N/A
NEG0237	18.0067	180.982	(Z)-Methyl 3-(methylsulfinyl)-1-propenyl disulfide
NEG0238	0.8129	181.066	Mannitol
NEG0239	1.0903	181.081	Mannitol
NEG0240	1.2831	181.082	Mannitol
NEG0241	0.8098	182.084	4-Pyridoxate
NEG0242	1.0796	182.086	Phosphocholine
NEG0243	0.8115	183.088	3,4-Dihydroxy-D-mandelate
NEG0244	15.8333	183.943	Iodoacetamide
NEG0245	11.186	185.127	Undecanoic acid
NEG0246	18.1482	187.951	2,6-Dichlorobenzamide
NEG0247	0.9931	187.951	2,6-Dichlorobenzamide
NEG0248	18.0822	190.938	2,3-Dioxogulonate
NEG0249	1.0175	191.028	Citric acid
NEG0250	0.8773	191.063	Quinic acid
NEG0251	18.0079	191.955	N/A
NEG0252	18.234	191.956	N/A
NEG0253	1.0191	192.033	Phenylacetylglycine
NEG0254	0.8789	192.069	Phenylacetylglycine
NEG0255	18.0052	192.943	Benzotrichloride
NEG0256	1.0318	193.035	D-Glucuronic acid
NEG0257	0.8833	193.071	D-Glucoside
NEG0258	10.9772	195.148	Docosanedioic acid
NEG0259	13.5564	199.182	Lauric (dodecanoic) acid
NEG0260	1.0399	200.983	4-Sulfobenzoate
NEG0261	7.5495	201.124	Sebacic acid
NEG0262	18.0398	206.966	Sinapol
NEG0263	18.0402	208.957	Di-2-propenyl tetrasulfide
NEG0264	6.0053	209.055	Glucarate
NEG0265	5.6592	209.056	Glucarate
NEG0266	0.8953	209.077	Glucarate
NEG0267	0.8708	215.042	8-Acetamido-6-methoxyquinoline
NEG0268	0.9466	216.976	5-Sulfosalicylic acid
NEG0269	0.8505	217.054	Piperic acid
NEG0270	18.1822	217.874	N/A
NEG0271	1.0293	218.114	DL-Ornithino-L-alanine
NEG0272	0.8417	219.056	5-Hydroxytryptophan
NEG0273	0.6702	219.857	N/A
NEG0274	18.208	219.858	N/A
NEG0275	18.4597	219.86	N/A
NEG0276	12.7719	221.164	Farnesol
NEG0277	10.3508	221.165	Farnesol
NEG0278	18.2245	221.853	N/A
NEG0279	0.6985	221.853	N/A
NEG0280	12.7291	222.169	Bendiocarb
NEG0281	4.3048	223.035	3-hydroxy-L-kynurenine
NEG0282	1.0339	223.035	3-hydroxy-L-kynurenine
NEG0283	0.8245	225.071	(4-aminophenyl)-1,2,3,4-tetrahydroxypentane
NEG0284	18.0872	225.909	N/A
NEG0285	18.0063	226.974	3,4',5-trihydroxystilbene
NEG0286	0.8079	227.086	3,4',5-trihydroxystilbene
NEG0287	0.8079	228.092	Phosphoribosylamine
NEG0288	18.1483	231.938	N/A
NEG0289	0.9186	231.941	N/A
NEG0290	18.0408	232.905	N/A
NEG0291	12.8157	233.165	N/A
NEG0292	12.8119	234.17	N/A
NEG0293	18.0705	235.935	N/A
NEG0294	10.3617	236.114	3-Hydroxycarbofuran
NEG0295	10.9723	239.138	Hexadecanal
NEG0296	1.0153	241.046	Morsydomine
NEG0297	0.8863	242.061	Cytidine
NEG0298	8.5285	242.184	N/A
NEG0299	18.0096	242.951	Thicyofen
NEG0300	1.0279	243.072	Uridine
NEG0301	18.0068	248.969	Glyceric acid
NEG0302	13.8134	249.161	Hexadecatrienoic acid
NEG0303	13.82	250.153	2-DPMP
NEG0304	12.9953	250.155	Deoxyadenosine
NEG0305	9.9227	253.155	Galactosylglycerol
NEG0306	13.841	255.241	Palmitic acid
NEG0307	14.216	255.241	Palmitic acid
NEG0308	16.3048	255.242	Palmitic acid
NEG0309	1.0296	257.042	2-Oxo-3-deoxy-6-phosphogluconate
NEG0310	13.8822	263.173	Heptadecatrienoic acid
NEG0311	12.6705	265.156	Atenolol
NEG0312	12.6635	266.161	Adenosine
NEG0313	14.8812	271.233	2-hydroxyhexadecanoic acid
NEG0314	14.8826	272.238	C16 Sphinganine
NEG0315	1.0382	273.013	Ferulic acid 4-sulfate
NEG0316	11.9144	275.209	6,9,12,15-octadecatetraenoic acid
NEG0317	18.039	276.911	N/A
NEG0318	12.2619	277.152	Leucyl-Phenylalanine
NEG0319	14.6981	277.188	Linolenic Acid
NEG0320	14.8795	277.222	Linolenic Acid
NEG0321	12.7328	277.225	Linolenic Acid
NEG0322	12.3731	277.226	Linolenic Acid
NEG0323	12.2555	278.155	Sibutramine
NEG0324	14.6998	278.193	Sibutramine
NEG0325	14.8774	278.228	Linoleamide
NEG0326	15.6239	279.24	Linoleic acid
NEG0327	13.2149	279.24	Linoleic acid
NEG0328	13.5787	279.241	Linoleic acid
NEG0329	13.2127	280.244	Oleamide
NEG0330	13.5645	280.245	Oleamide
NEG0331	15.6218	280.245	Oleamide
NEG0332	16.4722	281.257	Oleic Acid
NEG0333	14.2418	281.259	Oleic Acid
NEG0334	14.5553	281.259	Oleic Acid
NEG0335	16.4773	282.264	Stearamide
NEG0336	17.6809	283.272	Stearic acid
NEG0337	13.1589	284.225	N/A
NEG0338	18.026	288.945	Bis(2-methyl-3-furanyl)tetrasulfide
NEG0339	0.9865	289.026	Sedoheptulose 1-phosphate
NEG0340	12.4465	291.202	Colnelenic acid
NEG0341	12.1498	291.205	3alpha,17beta-dihydroxyandrostane
NEG0342	12.4454	292.207	N/A
NEG0343	10.3636	293.183	N/A
NEG0344	15.6179	293.187	N/A
NEG0345	13.1621	293.211	9-oxo-10,12-octadecadienoic acid
NEG0346	12.8761	293.215	Alpha-kamlolenic acid
NEG0347	13.6288	293.217	N/A
NEG0348	11.19	293.219	N/A
NEG0349	10.673	293.219	N/A
NEG0350	11.919	293.219	N/A
NEG0351	13.3546	293.254	10Z,13Z-nonadecadienoic acid
NEG0352	10.3569	294.188	Normethadone
NEG0353	15.6026	294.193	Indican
NEG0354	13.1622	294.221	N/A
NEG0355	12.8811	294.223	N/A
NEG0356	11.9175	294.223	N/A
NEG0357	12.6505	295.227	6-hydroxy-9Z,12Z-octadecadienoic acid
NEG0358	13.154	295.228	5-(4-Benzyl-phenyl)-5-oxo-pentanoic acid methyl ester
NEG0359	12.8247	295.234	Ethynylestradiol
NEG0360	13.6329	295.234	Ethynylestradiol
NEG0361	14.251	295.236	Ethynylestradiol
NEG0362	12.8109	296.236	N/A
NEG0363	12.649	296.237	N/A
NEG0364	13.6453	296.241	N/A
NEG0365	0.7696	296.893	N/A
NEG0366	12.8584	297.165	3-Oxostearate
NEG0367	12.6492	297.243	3-Oxostearate
NEG0368	13.353	297.252	3-Oxostearate
NEG0369	14.1989	297.255	3-Oxostearate
NEG0370	13.5465	299.111	19-Oxoandrost-4-ene-3,17-dione
NEG0371	14.0317	299.212	19-Oxoandrost-4-ene-3,17-dione
NEG0372	14.0111	299.267	DL-2-hydroxy stearic acid
NEG0373	13.7088	299.27	3-Hydroxystearate
NEG0374	18.0383	304.919	N/A
NEG0375	18.2481	304.921	N/A
NEG0376	0.99	304.992	N/A
NEG0377	18.034	305.925	Monoiodo-L-tyrosine
NEG0378	18.0247	306.922	Diphosphomevalonate
NEG0379	18.0328	308.915	5-Ribosylpyrophosphate
NEG0380	14.0916	309.181	N/A
NEG0381	14.2234	309.186	N/A
NEG0382	10.665	309.188	N/A
NEG0383	10.3269	309.209	9-hydroperoxy-10E,12,15Z-octadecatrienoic acid
NEG0384	12.0288	309.213	N/A
NEG0385	11.5727	309.214	N/A
NEG0386	12.3727	309.214	N/A
NEG0387	11.7051	309.216	N/A
NEG0388	12.0294	310.218	Biperiden
NEG0389	18.0062	310.938	N/A
NEG0390	14.1609	311.177	N/A
NEG0391	14.5167	311.179	N/A
NEG0392	11.1997	311.229	9-hydroperoxy-10E,12-octadecadienoic acid
NEG0393	12.8415	311.229	Arachidic (eicosanoic) acid
NEG0394	11.4422	311.23	Arachidic (eicosanoic) acid
NEG0395	10.9293	311.232	Arachidic (eicosanoic) acid
NEG0396	11.4424	312.233	N/A
NEG0397	11.1985	312.234	N/A
NEG0398	12.8376	312.234	N/A
NEG0399	18.0081	316.955	N/A
NEG0400	0.9812	319.957	N/A
NEG0401	13.3511	321.25	N/A
NEG0402	18.009	321.911	Penclomedine
NEG0403	0.8906	321.996	Cytidine monophosphate (CMP)
NEG0404	18.0331	322.895	N/A
NEG0405	0.8048	323.988	N/A
NEG0406	15.6367	325.191	Hydroquinine
NEG0407	16.0407	325.191	6,7-Dimethyl-8-(1-D-ribityl)lumazine
NEG0408	15.8592	325.192	6,7-Dimethyl-8-(1-D-ribityl)lumazine
NEG0409	15.6314	326.195	Phosphatidylcholine
NEG0410	15.822	326.198	Phosphatidylcholine
NEG0411	15.0106	327.139	7-Hydroxy-6-methyl-8-ribityl lumazine
NEG0412	9.3092	327.225	Stanozolol
NEG0413	8.6573	329.239	Monogalactosyl
NEG0414	8.6585	330.244	N/A
NEG0415	16.5264	337.213	N/A
NEG0416	16.6046	339.206	Decarboxylated SAM
NEG0417	16.8256	339.207	14,19-Dihydroaspidospermatine
NEG0418	14.8852	339.22	Decarboxylated SAM
NEG0419	16.5906	340.211	Phosphatidylcholine
NEG0420	0.8762	341.106	Sucrose
NEG0421	1.0398	341.114	Sucrose
NEG0422	16.5798	341.208	Cellobiose
NEG0423	10.6607	341.241	N/A
NEG0424	0.8662	342.118	B-D-Glucopyranosiduronic acid
NEG0425	0.8595	343.123	Maltitol
NEG0426	15.6449	345.075	N/A
NEG0427	14.876	345.212	11-Deoxycortisol (17a-Hydroxycortexone)
NEG0428	1.0247	347.031	Inosine monophosphate (IMP)
NEG0429	15.6173	347.228	11b-21-Dihydroxy-5b-pregnane-3,20-dione
NEG0430	13.3551	351.257	20-Hydroxyleukotriene B4
NEG0431	17.6658	351.259	20-Hydroxyleukotriene B4
NEG0432	0.9155	353.117	N/A
NEG0433	14.9054	353.209	11-epi-Prostaglandin F2a
NEG0434	0.9105	355.134	N/A
NEG0435	16.3043	355.165	Prostaglandin F1 alpha
NEG0436	16.8751	355.165	Prostaglandin F1 alpha
NEG0437	16.47	355.327	Prostaglandin F1 alpha
NEG0438	16.3041	356.167	N/A
NEG0439	14.9317	356.233	N/A
NEG0440	8.7356	357.071	4-Phosphopantetheine
NEG0441	0.8187	359.126	Aldosterone hemiacetal
NEG0442	12.4483	359.19	Aldosterone hemiacetal
NEG0443	0.8284	360.132	N/A
NEG0444	0.8124	361.142	11beta,21-Dihydroxy-3,20-oxo-5beta-pregnan-18-al
NEG0445	13.1597	361.205	11beta,21-Dihydroxy-3,20-oxo-5beta-pregnan-18-al
NEG0446	12.9962	361.207	11beta,21-Dihydroxy-3,20-oxo-5beta-pregnan-18-al
NEG0447	11.9177	361.207	Cortisol
NEG0448	0.8204	362.147	Guanosine monophosphate (GMP)
NEG0449	13.1546	362.21	N/A
NEG0450	1.0319	362.998	Xanthosine monophosphate (XMP)
NEG0451	0.8119	363.158	11beta,17alpha,21-trihydroxy-5beta-pregnane-3,20-dione
NEG0452	13.6825	363.218	11beta,17alpha,21-trihydroxy-5beta-pregnane-3,20-dione
NEG0453	12.6488	363.221	11beta,17alpha,21-trihydroxy-5beta-pregnane-3,20-dione
NEG0454	12.6491	364.224	C17 Sphingosine-1-phosphate
NEG0455	16.3065	365.172	20-Carboxy-Leukotriene B4
NEG0456	12.9916	365.174	20-Carboxy-Leukotriene B4
NEG0457	13.9739	368.284	N/A
NEG0458	16.8902	369.18	6-Keto-prostaglandin F1a
NEG0459	17.9816	369.343	Docosanedioic acid
NEG0460	16.8917	370.185	tamoxifen
NEG0461	0.8779	371.127	N6-D-Biotinyl-L-lysine
NEG0462	18.0092	372.908	N/A
NEG0463	0.8747	373.143	N/A
NEG0464	16.3037	374.139	N/A
NEG0465	10.8554	374.251	N/A
NEG0466	14.8802	375.152	Riboflavin (Vitamin B2)
NEG0467	10.8551	375.255	N/A
NEG0468	0.8822	377.091	N/A
NEG0469	14.8787	377.146	pentosidine
NEG0470	15.6255	377.17	pentosidine
NEG0471	12.031	377.198	pentosidine
NEG0472	0.8789	378.095	Anthranilate-N-ribosephosphate
NEG0473	14.8807	378.151	Anthranilate-N-ribosephosphate
NEG0474	18.0061	378.923	N/A
NEG0475	0.8811	379.089	Quinolate-RP
NEG0476	14.8822	379.151	N/A
NEG0477	15.6352	379.16	N/A
NEG0478	12.6477	379.183	Phosphatidic acid
NEG0479	11.1966	379.216	N/A
NEG0480	11.4295	379.216	N/A
NEG0481	12.8395	379.216	N/A
NEG0482	15.6274	380.166	N/A
NEG0483	12.6495	380.209	N/A
NEG0484	12.8245	380.221	N/A
NEG0485	15.6283	381.168	Farnesyl pyrophosphate
NEG0486	16.47	381.181	Farnesyl pyrophosphate
NEG0487	16.7484	381.238	Phosphatidic acid
NEG0488	17.6788	383.195	S-adenosyl-l-homocysteine
NEG0489	16.9658	383.359	7-Dehydrocholesterol
NEG0490	17.9415	383.361	7-Dehydrocholesterol
NEG0491	17.6786	384.198	N/A
NEG0492	17.0129	384.36	N/A
NEG0493	16.881	384.364	N/A
NEG0494	18.009	384.942	N/A
NEG0495	17.6622	385.203	Carbobenzyloxy-L-phenylalanyl-L-serine
NEG0496	0.8647	387.117	N/A
NEG0497	0.8599	388.124	Acetyladenylate
NEG0498	0.8548	389.125	N/A
NEG0499	13.1507	393.142	N/A
NEG0500	13.1548	394.146	N/A
NEG0501	12.6497	395.159	3-Methyl-7-pentyl-8-(4-phenyl-1-piperazinyl)-3,7-dihydro-1H-purine-2,6-dione
NEG0502	12.6496	396.164	Phosphatidylcholine
NEG0503	12.8397	396.203	Phosphatidylcholine
NEG0504	18.0219	396.899	N/A
NEG0505	8.6562	397.225	N/A
NEG0506	15.5911	397.235	N/A
NEG0507	14.6977	399.281	4alpha-Methylcholesta-8-en-3beta-ol
NEG0508	14.8999	399.283	4alpha-Methylcholesta-8-en-3beta-ol
NEG0509	8.7984	401.093	4-Phosphopantothenylcysteine
NEG0510	8.7361	402.099	Cytidine diphosphate (CDP)
NEG0511	0.9039	404.11	Prochlorperazine sulfone
NEG0512	1.0227	405.037	N/A
NEG0513	12.8401	411.152	S-Adenosylethionine
NEG0514	16.994	411.39	2R-hydroxy-hexacosanoic acid
NEG0515	0.88	412.039	Desacetylcefotaxime
NEG0516	13.153	412.116	N/A
NEG0517	12.8317	412.157	N/A
NEG0518	0.811	414.053	Cephaloridine
NEG0519	12.6499	414.132	N/A
NEG0520	0.8034	416.068	Bendroflumethiazide
NEG0521	18.0413	418.898	Inositol-1,4,5-triphosphate
NEG0522	13.8464	419.306	3a,7a,12a-Trihydroxy-5b-cholestane
NEG0523	10.8544	420.256	CerP(d18:1/2:0)
NEG0524	13.8403	420.311	N/A
NEG0525	1.027	421.007	Lactose 6-phosphate
NEG0526	15.6836	421.233	Losartan
NEG0527	13.1648	423.169	Chitobiose
NEG0528	16.5803	424.185	Phosphatidylcholine
NEG0529	15.6129	429.199	N/A
NEG0530	15.6148	430.202	N/A
NEG0531	0.8742	431.108	N/A
NEG0532	18.0331	434.875	N/A
NEG0533	1.0232	435.966	N/A
NEG0534	14.6949	436.193	N/A
NEG0535	12.6496	438.141	Leukotriene E4
NEG0536	0.9789	439.009	N/A
NEG0537	0.8812	439.08	N/A
NEG0538	18.0068	440.893	N/A
NEG0539	13.3499	441.288	N/A
NEG0540	12.3746	441.29	N/A
NEG0541	12.3751	442.297	N/A
NEG0542	13.2142	443.303	Stearyl citrate
NEG0543	13.213	444.308	N-oleoyl tyrosine
NEG0544	13.2185	445.312	N/A
NEG0545	14.2441	445.322	N/A
NEG0546	14.2336	446.331	N-stearoyl tyrosine
NEG0547	18.0075	446.91	N/A
NEG0548	18.0075	452.926	N/A
NEG0549	14.6953	453.197	5,10-Methylene-THF
NEG0550	14.9025	453.198	5,10-Methylene-THF
NEG0551	14.9038	454.2	Phosphatidylserine
NEG0552	0.878	455.103	5,10-Methenyl-THF
NEG0553	14.9141	455.202	5,10-Methenyl-THF
NEG0554	15.1403	455.358	Oleanolic acid
NEG0555	15.3676	455.363	N/A
NEG0556	15.1302	456.367	N/A
NEG0557	16.876	457.23	5-Formimino-THF
NEG0558	17.3101	459.337	N/A
NEG0559	14.8765	462.123	Isopeonidin 3-glucoside
NEG0560	15.6449	464.14	Bacampicillin
NEG0561	13.8429	465.311	SM(d18:0/0:0)
NEG0562	14.6842	469.331	Vitamin K, reduced
NEG0563	13.1196	471.35	N/A
NEG0564	13.2112	479.28	Phosphatidic acid
NEG0565	0.9042	484.018	N/A
NEG0566	17.7511	485.27	N/A
NEG0567	12.2087	485.325	Quillaic acid
NEG0568	17.7653	486.277	N/A
NEG0569	12.2086	486.33	N/A
NEG0570	13.3521	487.292	N/A
NEG0571	12.3721	487.296	N/A
NEG0572	13.5559	487.298	N/A
NEG0573	10.918	487.341	N/A
NEG0574	10.3798	487.344	N/A
NEG0575	10.9173	488.346	N/A
NEG0576	13.2129	489.309	Phosphatidic acid
NEG0577	13.2124	490.313	N/A
NEG0578	14.2425	491.329	N/A
NEG0579	12.3746	492.395	N/A
NEG0580	16.7976	497.364	N/A
NEG0581	18.0316	502.861	N/A
NEG0582	13.2129	506.301	N/A
NEG0583	18.006	508.878	N/A
NEG0584	18.0106	514.895	N/A
NEG0585	0.9083	515.162	N/A
NEG0586	18.0098	520.909	N/A
NEG0587	0.8506	521.175	N/A
NEG0588	0.8414	523.188	Ligustroside
NEG0589	0.8889	533.174	N/A
NEG0590	0.8892	534.183	Grepafloxacin glucuronide
NEG0591	13.4586	537.325	Phosphatidylglycerol
NEG0592	12.2733	540.33	(25R)-3alpha,7alpha-dihydroxy-5beta-cholestan-27-oyl taurine
NEG0593	12.269	541.332	N/A
NEG0594	17.1964	550.477	N/A
NEG0595	16.8015	550.481	N/A
NEG0596	16.8187	551.484	N/A
NEG0597	12.8371	561.327	Baliospermin
NEG0598	11.5841	564.326	N/A
NEG0599	11.7716	564.326	N/A
NEG0600	18.0339	564.834	N/A
NEG0601	11.8032	565.331	25-Cinnamoyl-vulgaroside
NEG0602	11.6163	565.331	N/A
NEG0603	12.4408	566.334	Phosphatidylserine
NEG0604	12.6719	566.345	Phosphatidylserine
NEG0605	17.9942	568.497	N/A
NEG0606	17.9876	569.501	N/A
NEG0607	17.056	570.508	Ceramides
NEG0608	18.0281	570.847	N/A
NEG0609	17.0442	571.513	N/A
NEG0610	18.0074	576.864	N/A
NEG0611	18.0099	582.881	N/A
NEG0612	16.8809	586.454	N/A
NEG0613	18.0098	588.889	N/A
NEG0614	12.646	591.465	Phosphatidic acid
NEG0615	17.187	596.481	N/A
NEG0616	16.8123	596.485	N/A
NEG0617	16.8062	597.489	N/A
NEG0618	17.1976	598.5	N/A
NEG0619	17.25	599.497	3,4,3',4'-Tetrahydrospirilloxanthin
[truncated: 140 more rows]

## Sheet: Table S2
Table S2 The differentially accumulated compounds between HT-15 and RT-15
	ID	HT-15/RT-15
		Ratio	FDR
Up-regulated	POS1120	72.9425	0.000539345
	POS1166	8.07151	3.72312e-05
	POS1162	66.392	2.21866e-05
	POS1140	4.00403	0.00152693
	POS0768	3.41605	0.000555325
	POS1157	1.71547	0.000212719
	POS1154	1.65686	0.000299756
	POS0059	1.6298	1.31142e-06
	POS0470	1.55714	0.00145921
	POS0542	1.41343	0.00228596
	POS0007	1.29627	0.000116831
	POS0212	1.2918	0.00115405
	POS0209	1.27415	0.00115134
	POS0032	1.24737	0.000214122
	POS0044	1.22305	0.000243051
	POS0057	1.19686	0.000115532
	POS0437	1.19387	0.00205234
	POS0021	1.19234	0.0003315
	POS0435	1.17703	0.00131414
	POS0088	1.17133	0.00390773
	POS0090	1.15712	0.00131249
	POS0061	1.09655	0.00116287
Down-regulated	POS0159	0.774425	0.00747765
	POS0149	0.763442	0.0041805
	NEG0550	0.594287	0.00214731
	NEG0551	0.504999	0.000172372
	POS0148	0.502028	8.68089e-06
	POS0259	0.198651	0.0072644
	POS0539	0.151674	0.0085059
	POS1231	0.148	7.85035e-05

## Sheet: Table S3
Table S3 The differentially accumulated compounds between RT-19 and LT-19
	ID	RT-19/LT-19
		Ratio	FDR
Up-regulated	NEG0516	3.12086	0.000682814
	NEG0412	∞	0.00214343
	POS0451	5.55564	0.00610881
	POS0192	5.82419	0.00589366
	POS1274	4.73883	2.06199e-05
	POS1268	8.91566	1.70561e-05
	POS1280	8.20518	9.3961e-05
	POS0218	2.7067	0.00682688
	POS0222	2.63646	0.00511865
	POS0226	2.46107	0.00273392
	POS0164	2.51398	0.00258683
	POS0189	2.76548	0.00736551
	POS0228	2.48174	0.00345777
	POS0278	1.56764	0.00275087
	NEG0045	1.51315	2.73729e-05
	POS1282	4.32155	0.000543924
	POS1290	2.36707	0.00225687
	POS1292	2.07833	0.00109902
	POS0437	1.20417	0.00331297
	POS0129	1.71011	0.00315841
	POS1166	2.02969	0.00447055
	POS1162	2.15135	0.00432136
Down-regulated	NEG0550	0.348522	2.50078e-06
	NEG0551	0.277766	7.14616e-06
	NEG0553	0.361729	1.54881e-05
	POS0149	0.546118	7.39217e-05
	POS0260	0.496193	7.225e-06
	POS0147	0.569693	8.3499e-05
	POS0159	0.522981	7.12603e-06
	NEG0578	0.0413993	2.97471e-05
	NEG0545	0.0553949	4.98449e-06
	POS0288	0.39982	0.00459115
	POS0259	0.373788	0.00244755
	POS0148	0.545637	0.000886413
	NEG0465	0.771889	0.00132417

## Sheet: Table S4
Table S4 The sequence reads of mRNAome and their mapping results to a reference genome
Stage	Raw reads (Million)	Clean reads (Million)	Clean reads (Million) mapped to reference genome	Clean base (Gb)	GC content (%)
RF	97.1	92.61	23.85	13.89	46.81
RT-10	96.8	92.64	26.2	13.9	47.17
RT-15	110.64	105.6	27.04	15.84	46.26
RT-19	98.46	94.15	22.7	14.12	46.94
HT-10	107.44	102.32	25	15.35	48.09
HT-15	108.67	104.3	27.28	15.65	48.33
LT-10	89.38	86.24	23.75	12.94	47.23
LT-15	92.65	88.52	25.83	13.28	46.51
LT-19	100.4	95.85	21.61	14.38	46.68
LT-80	83.97	80.19	24.76	12.03	47.01
LT-109	92.12	90.18	23.88	13.53	46.85

## Sheet: Table S5
Table S5 The mRNAs and their correlated compounds that were responsive to fruit senescence under HT condition
mRNA	Compound	Pearson correlation coefficient	FDR	Correlation
Pbr000316.1	POS0539	0.873161	0.0134391	positive
Pbr000781.1	POS0007	-0.893076	0.00641974	Negative
Pbr000781.1	POS0021	-0.860492	0.0101185	Negative
Pbr000781.1	POS0032	-0.857952	0.00728829	Negative
Pbr000781.1	POS0044	-0.738212	0.0406421	Negative
Pbr000781.1	POS0057	-0.725321	0.0314576	Negative
Pbr000781.1	POS0059	-0.715814	0.0331011	Negative
Pbr000781.1	POS0061	-0.685243	0.0427773	Negative
Pbr000781.1	POS0088	-0.727602	0.0334502	Negative
Pbr000781.1	POS0090	-0.74998	0.0392749	Negative
Pbr000781.1	POS0435	-0.728809	0.0410643	Negative
Pbr000781.1	POS0470	-0.784968	0.0252625	Negative
Pbr000781.1	POS0539	0.789375	0.0289659	positive
Pbr000781.1	POS1140	-0.673923	0.0459539	Negative
Pbr000781.1	POS1154	-0.728133	0.036873	Negative
Pbr000781.1	POS1231	0.688596	0.0441388	positive
Pbr001259.1	NEG0550	0.851581	0.00879386	positive
Pbr001259.1	NEG0551	0.845299	0.00787265	positive
Pbr001259.1	POS0148	0.943247	0.000399766	positive
Pbr001259.1	POS0149	0.834296	0.00703124	positive
Pbr001259.1	POS0159	0.837762	0.00771244	positive
Pbr001259.1	POS0259	0.919527	0.000929235	positive
Pbr001874.1	POS0539	0.846835	0.030178	positive
Pbr001933.1	POS0007	-0.83076	0.0153807	Negative
Pbr001933.1	POS0021	-0.773789	0.0222756	Negative
Pbr001933.1	POS0032	-0.784708	0.0253901	Negative
Pbr001933.1	POS0044	-0.714112	0.0406925	Negative
Pbr001933.1	POS0057	-0.71734	0.0431836	Negative
Pbr001933.1	POS0059	-0.712784	0.0345515	Negative
Pbr001933.1	POS0061	-0.67124	0.0445054	Negative
Pbr001933.1	POS0088	-0.704417	0.0332515	Negative
Pbr001933.1	POS0090	-0.712194	0.0321592	Negative
Pbr001933.1	POS0212	-0.664709	0.0452795	Negative
Pbr001933.1	POS0470	-0.834059	0.0212221	Negative
Pbr001933.1	POS0539	0.781967	0.0223025	positive
Pbr001933.1	POS1120	-0.695015	0.035194	Negative
Pbr001933.1	POS1140	-0.877481	0.0115737	Negative
Pbr001933.1	POS1162	-0.71401	0.0370464	Negative
Pbr001933.1	POS1166	-0.74433	0.032283	Negative
Pbr001933.1	POS1231	0.817587	0.0158406	positive
Pbr002448.1	POS0470	-0.798281	0.0241798	Negative
Pbr002448.1	POS0539	0.80064	0.0306895	positive
Pbr002448.1	POS1140	-0.862024	0.0193006	Negative
Pbr002448.1	POS1231	0.857569	0.0110593	positive
Pbr002517.1	POS0539	0.926587	0.00124227	positive
Pbr002524.1	POS0032	-0.721116	0.0460054	Negative
Pbr002524.1	POS0212	-0.752263	0.0453867	Negative
Pbr002524.1	POS0470	-0.849759	0.0138969	Negative
Pbr002524.1	POS0542	-0.74393	0.0433205	Negative
Pbr002524.1	POS0768	-0.726337	0.0486942	Negative
Pbr002524.1	POS1231	0.916252	0.00221314	positive
Pbr002545.1	NEG0550	0.903791	0.0020279	positive
Pbr002545.1	NEG0551	0.918498	0.00196482	positive
Pbr002545.1	POS0148	0.889406	0.00247729	positive
Pbr002545.1	POS0149	0.816506	0.0108268	positive
Pbr002545.1	POS0159	0.822541	0.0112811	positive
Pbr002545.1	POS0259	0.882412	0.00242296	positive
Pbr002904.1	POS0007	-0.839778	0.0365646	Negative
Pbr002904.1	POS0021	-0.78806	0.0396372	Negative
Pbr002929.1	POS0007	-0.825364	0.0131764	Negative
Pbr002929.1	POS0021	-0.756098	0.0266038	Negative
Pbr002929.1	POS0032	-0.796141	0.0202173	Negative
Pbr002929.1	POS0044	-0.766396	0.025448	Negative
Pbr002929.1	POS0057	-0.754271	0.0243852	Negative
Pbr002929.1	POS0059	-0.785094	0.0210008	Negative
Pbr002929.1	POS0061	-0.689607	0.0353999	Negative
Pbr002929.1	POS0088	-0.752873	0.0224647	Negative
Pbr002929.1	POS0090	-0.74989	0.0196666	Negative
Pbr002929.1	POS0209	-0.658808	0.043401	Negative
Pbr002929.1	POS0212	-0.750217	0.0213393	Negative
Pbr002929.1	POS0470	-0.897078	0.0027198	Negative
Pbr002929.1	POS0539	0.688576	0.0337618	positive
Pbr002929.1	POS0542	-0.699397	0.0332089	Negative
Pbr002929.1	POS1120	-0.666903	0.0416678	Negative
Pbr002929.1	POS1140	-0.835658	0.0135781	Negative
Pbr002929.1	POS1162	-0.707477	0.0318865	Negative
Pbr002929.1	POS1166	-0.723059	0.0275191	Negative
Pbr002929.1	POS1231	0.922244	0.00159872	positive
Pbr002980.1	POS0007	-0.832793	0.0109589	Negative
Pbr002980.1	POS0021	-0.764874	0.0228726	Negative
Pbr002980.1	POS0032	-0.802788	0.0175956	Negative
Pbr002980.1	POS0044	-0.771713	0.0231351	Negative
Pbr002980.1	POS0057	-0.759281	0.0224022	Negative
Pbr002980.1	POS0059	-0.787857	0.0198982	Negative
Pbr002980.1	POS0061	-0.696287	0.0324462	Negative
Pbr002980.1	POS0088	-0.758924	0.0202856	Negative
Pbr002980.1	POS0090	-0.756355	0.0192644	Negative
Pbr002980.1	POS0209	-0.658354	0.0436291	Negative
Pbr002980.1	POS0212	-0.750945	0.019328	Negative
Pbr002980.1	POS0470	-0.899803	0.00242023	Negative
Pbr002980.1	POS0539	0.69209	0.0322637	positive
Pbr002980.1	POS0542	-0.70157	0.0322545	Negative
Pbr002980.1	POS1120	-0.665747	0.0422425	Negative
Pbr002980.1	POS1140	-0.833673	0.0142882	Negative
Pbr002980.1	POS1154	-0.639627	0.0486673	Negative
Pbr002980.1	POS1162	-0.705031	0.0329741	Negative
Pbr002980.1	POS1166	-0.722058	0.027925	Negative
Pbr002980.1	POS1231	0.916642	0.00216837	positive
Pbr003453.1	NEG0550	0.761545	0.0484788	positive
Pbr003551.2	POS0149	0.832276	0.022207	positive
Pbr003551.2	POS0159	0.848094	0.0291334	positive
Pbr003748.1	POS0470	-0.806374	0.0271517	Negative
Pbr003748.1	POS1140	-0.829204	0.0239841	Negative
Pbr003748.1	POS1231	0.910471	0.00296306	positive
Pbr003828.1	POS0148	0.784316	0.0426386	positive
Pbr003828.1	POS0149	0.859102	0.010558	positive
Pbr003828.1	POS0159	0.868001	0.0159565	positive
Pbr003828.1	POS0259	0.784099	0.0321132	positive
Pbr004116.1	POS0007	-0.772452	0.0319571	Negative
Pbr004116.1	POS0021	-0.717321	0.0323967	Negative
Pbr004116.1	POS0032	-0.761152	0.0278911	Negative
Pbr004116.1	POS0044	-0.768625	0.0285352	Negative
Pbr004116.1	POS0057	-0.759534	0.0223055	Negative
Pbr004116.1	POS0059	-0.784096	0.0428195	Negative
Pbr004116.1	POS0061	-0.702049	0.0343361	Negative
Pbr004116.1	POS0088	-0.759595	0.0250673	Negative
Pbr004116.1	POS0090	-0.748194	0.0242634	Negative
Pbr004116.1	POS0212	-0.693234	0.0360245	Negative
Pbr004116.1	POS0470	-0.891871	0.00336983	Negative
Pbr004116.1	POS1120	-0.677307	0.0413327	Negative
Pbr004116.1	POS1140	-0.781714	0.0336156	Negative
Pbr004116.1	POS1162	-0.716751	0.0301496	Negative
Pbr004116.1	POS1166	-0.731322	0.0287544	Negative
Pbr004116.1	POS1231	0.892588	0.006548	positive
Pbr004136.1	POS0007	-0.836501	0.039853	Negative
Pbr004136.1	POS0021	-0.823482	0.0275753	Negative
Pbr004136.1	POS0032	-0.803876	0.0286534	Negative
Pbr004136.1	POS0044	-0.731846	0.0448273	Negative
Pbr004136.1	POS0057	-0.689736	0.0471209	Negative
Pbr004136.1	POS0088	-0.719571	0.0470469	Negative
Pbr004136.1	POS0090	-0.735846	0.0491897	Negative
Pbr004136.1	POS0212	-0.688958	0.0439339	Negative
Pbr004136.1	POS0435	-0.709865	0.0479884	Negative
Pbr004136.1	POS0437	-0.672287	0.0468753	Negative
Pbr004136.1	POS0470	-0.681955	0.0445871	Negative
Pbr004136.1	POS0542	-0.704113	0.0467452	Negative
Pbr004136.1	POS1154	-0.776108	0.0373509	Negative
Pbr004136.1	POS1157	-0.69328	0.0490954	Negative
Pbr004358.1	POS0007	-0.824138	0.0180964	Negative
Pbr004358.1	POS0021	-0.759385	0.0335435	Negative
Pbr004358.1	POS0032	-0.784044	0.0257177	Negative
Pbr004358.1	POS0044	-0.71992	0.0416093	Negative
Pbr004358.1	POS0057	-0.699643	0.0381918	Negative
Pbr004358.1	POS0059	-0.72364	0.0443395	Negative
Pbr004358.1	POS0088	-0.705226	0.0418557	Negative
Pbr004358.1	POS0090	-0.708957	0.0437371	Negative
Pbr004358.1	POS0212	-0.70356	0.0392477	Negative
Pbr004358.1	POS0470	-0.864647	0.0177739	Negative
Pbr004358.1	POS0539	0.742004	0.0382882	positive
Pbr004358.1	POS0542	-0.684307	0.0404011	Negative
Pbr004358.1	POS1140	-0.808143	0.0195931	Negative
Pbr004358.1	POS1162	-0.670581	0.0448598	Negative
Pbr004358.1	POS1166	-0.690231	0.0401326	Negative
Pbr004358.1	POS1231	0.842675	0.0169154	positive
Pbr004539.1	NEG0550	0.789728	0.028764	positive
Pbr004539.1	NEG0551	0.813002	0.023451	positive
Pbr004539.1	POS0148	0.743203	0.043826	positive
Pbr004539.1	POS0149	0.898265	0.00258605	positive
Pbr004539.1	POS0159	0.905713	0.00371427	positive
Pbr004539.1	POS0259	0.766164	0.0357738	positive
Pbr004630.1	POS1231	0.805778	0.0412571	positive
Pbr004824.1	NEG0550	0.888856	0.00253119	positive
Pbr004824.1	NEG0551	0.864061	0.00452663	positive
Pbr004824.1	POS0148	0.902822	0.00423681	positive
Pbr004824.1	POS0149	0.77309	0.031587	positive
Pbr004824.1	POS0159	0.768041	0.0288342	positive
Pbr004824.1	POS0259	0.891353	0.00344052	positive
Pbr005177.1	POS0007	-0.737905	0.0408369	Negative
Pbr005177.1	POS0021	-0.658971	0.0484159	Negative
Pbr005177.1	POS0032	-0.718338	0.0425697	Negative
Pbr005177.1	POS0044	-0.709183	0.0436002	Negative
Pbr005177.1	POS0057	-0.705123	0.0384215	Negative
Pbr005177.1	POS0059	-0.736151	0.0367191	Negative
Pbr005177.1	POS0088	-0.689246	0.0406453	Negative
Pbr005177.1	POS0090	-0.683566	0.0382319	Negative
Pbr005177.1	POS0209	-0.688223	0.0384373	Negative
Pbr005177.1	POS0212	-0.755738	0.0428251	Negative
Pbr005177.1	POS0470	-0.836641	0.0132361	Negative
Pbr005177.1	POS0542	-0.698916	0.0385645	Negative
Pbr005177.1	POS1120	-0.705575	0.0416561	Negative
Pbr005177.1	POS1140	-0.8685	0.00784919	Negative
Pbr005177.1	POS1162	-0.750756	0.0387768	Negative
Pbr005177.1	POS1166	-0.759755	0.0499973	Negative
Pbr005177.1	POS1231	0.94257	0.000421261	positive
Pbr005822.1	POS0768	0.873618	0.0132317	positive
Pbr005831.1	NEG0550	0.786594	0.0305951	positive
Pbr005831.1	NEG0551	0.806969	0.0268028	positive
Pbr005831.1	POS0149	0.878903	0.00550239	positive
Pbr005831.1	POS0159	0.891937	0.00672194	positive
Pbr005832.1	NEG0551	0.764828	0.0457824	positive
Pbr005832.1	POS0149	0.848385	0.0144479	positive
Pbr005832.1	POS0159	0.848906	0.0284737	positive
Pbr005846.1	POS0007	-0.906829	0.00352636	Negative
Pbr005846.1	POS0021	-0.882849	0.00317899	Negative
Pbr005846.1	POS0032	-0.904545	0.00195959	Negative
Pbr005846.1	POS0044	-0.829678	0.00677239	Negative
Pbr005846.1	POS0057	-0.807524	0.00794412	Negative
Pbr005846.1	POS0059	-0.846694	0.00605925	Negative
Pbr005846.1	POS0061	-0.735053	0.0186732	Negative
Pbr005846.1	POS0088	-0.798889	0.00795866	Negative
Pbr005846.1	POS0090	-0.812951	0.00782589	Negative
Pbr005846.1	POS0212	-0.705396	0.0270201	Negative
Pbr005846.1	POS0435	-0.802365	0.00807021	Negative
Pbr005846.1	POS0437	-0.758021	0.0147147	Negative
Pbr005846.1	POS0470	-0.881549	0.00250075	Negative
Pbr005846.1	POS0539	0.815856	0.00824221	positive
Pbr005846.1	POS0542	-0.675167	0.037718	Negative
Pbr005846.1	POS1140	-0.656482	0.0445787	Negative
Pbr005846.1	POS1154	-0.844841	0.00531493	Negative
Pbr005846.1	POS1157	-0.770427	0.0127507	Negative
Pbr005846.1	POS1231	0.755735	0.0142758	positive
Pbr005989.1	POS1120	0.925865	0.00129686	positive
Pbr005989.1	POS1162	0.885046	0.00292901	positive
Pbr005989.1	POS1166	0.895203	0.00294179	positive
Pbr006325.1	POS1120	0.851166	0.0266981	positive
Pbr006325.1	POS1162	0.768395	0.0429789	positive
Pbr006355.1	POS0007	-0.790182	0.0380074	Negative
Pbr006355.1	POS0021	-0.740878	0.0454729	Negative
Pbr006355.1	POS0032	-0.773624	0.03128	Negative
Pbr006355.1	POS0470	-0.785029	0.0315407	Negative
Pbr006355.1	POS1231	0.799101	0.0475416	positive
Pbr006364.1	POS0007	-0.790182	0.0380074	Negative
Pbr006364.1	POS0021	-0.740878	0.0454729	Negative
Pbr006364.1	POS0032	-0.773624	0.03128	Negative
Pbr006364.1	POS0470	-0.785029	0.0315407	Negative
Pbr006364.1	POS1231	0.799101	0.0475416	positive
Pbr006422.2	POS0021	-0.751235	0.0288538	Negative
Pbr006422.2	POS0032	-0.799256	0.031592	Negative
Pbr006422.2	POS0044	-0.75718	0.0348284	Negative
Pbr006422.2	POS0057	-0.728741	0.0298953	Negative
Pbr006422.2	POS0059	-0.773701	0.0390447	Negative
Pbr006422.2	POS0088	-0.731034	0.0317678	Negative
Pbr006422.2	POS0090	-0.739045	0.0312014	Negative
Pbr006422.2	POS0470	-0.802087	0.0446488	Negative
Pbr006422.2	POS0539	0.755763	0.0305768	positive
Pbr006422.2	POS1140	-0.728146	0.0276496	Negative
Pbr006422.2	POS1154	-0.709565	0.0333614	Negative
Pbr006422.2	POS1231	0.757526	0.0415491	positive
Pbr006511.1	POS0007	-0.894619	0.0060273	Negative
Pbr006511.1	POS0021	-0.837195	0.00978475	Negative
Pbr006511.1	POS0032	-0.880502	0.00519533	Negative
Pbr006511.1	POS0044	-0.827239	0.0100701	Negative
Pbr006511.1	POS0057	-0.814665	0.00846922	Negative
Pbr006511.1	POS0059	-0.816228	0.00933959	Negative
Pbr006511.1	POS0061	-0.756373	0.0151318	Negative
Pbr006511.1	POS0088	-0.807431	0.00884468	Negative
Pbr006511.1	POS0090	-0.821083	0.00973169	Negative
Pbr006511.1	POS0212	-0.675818	0.0374187	Negative
Pbr006511.1	POS0435	-0.777837	0.0120559	Negative
Pbr006511.1	POS0437	-0.725771	0.0202197	Negative
Pbr006511.1	POS0470	-0.842633	0.01129	Negative
Pbr006511.1	POS0539	0.759201	0.0155305	positive
Pbr006511.1	POS1140	-0.732946	0.0192863	Negative
Pbr006511.1	POS1154	-0.792596	0.00987667	Negative
Pbr006511.1	POS1157	-0.734504	0.0200871	Negative
Pbr006511.1	POS1231	0.80046	0.00924175	positive
Pbr006771.1	POS0059	0.739809	0.0462449	positive
Pbr006771.1	POS0061	0.727214	0.0373828	positive
Pbr006771.1	POS0088	0.736987	0.0362464	positive
Pbr006771.1	POS0090	0.738548	0.0404292	positive
Pbr006771.1	POS0435	0.724535	0.0350072	positive
Pbr007236.1	POS0007	-0.876734	0.0118812	Negative
Pbr007236.1	POS0021	-0.858306	0.00721061	Negative
Pbr007236.1	POS0032	-0.869933	0.00748785	Negative
Pbr007236.1	POS0044	-0.822931	0.0079833	Negative
Pbr007236.1	POS0057	-0.811756	0.00803878	Negative
Pbr007236.1	POS0059	-0.790189	0.00950065	Negative
Pbr007236.1	POS0061	-0.792892	0.00981787	Negative
Pbr007236.1	POS0088	-0.821595	0.00721091	Negative
Pbr007236.1	POS0090	-0.838425	0.00757932	Negative
Pbr007236.1	POS0435	-0.832377	0.00738347	Negative
Pbr007236.1	POS0437	-0.798216	0.00968499	Negative
Pbr007236.1	POS0470	-0.715902	0.0283369	Negative
Pbr007236.1	POS1154	-0.839472	0.00921569	Negative
Pbr007236.1	POS1157	-0.782748	0.0101408	Negative
Pbr008253.1	POS0021	-0.76689	0.0441454	Negative
Pbr008253.1	POS0539	0.8424	0.0340836	positive
Pbr008626.1	POS1120	0.843584	0.0330057	positive
Pbr008626.1	POS1162	0.803531	0.0288657	positive
Pbr008626.1	POS1166	0.814647	0.0338907	positive
Pbr008639.1	POS0007	-0.874553	0.0128148	Negative
Pbr008639.1	POS0021	-0.842467	0.0113405	Negative
Pbr008639.1	POS0032	-0.844891	0.0159231	Negative
Pbr008639.1	POS0044	-0.708346	0.0490095	Negative
Pbr008639.1	POS0059	-0.730785	0.045554	Negative
Pbr008639.1	POS0088	-0.686462	0.0491394	Negative
Pbr008639.1	POS0090	-0.704925	0.0462309	Negative
Pbr008639.1	POS0212	-0.673551	0.0494592	Negative
Pbr008639.1	POS0435	-0.680218	0.0490695	Negative
Pbr008639.1	POS0470	-0.801302	0.022698	Negative
Pbr008639.1	POS0539	0.78233	0.026578	positive
Pbr008639.1	POS1154	-0.735967	0.0490983	Negative
Pbr008639.1	POS1231	0.718711	0.0476342	positive
Pbr008802.1	POS0007	-0.79668	0.0249933	Negative
Pbr008802.1	POS0021	-0.754387	0.0273804	Negative
Pbr008802.1	POS0032	-0.761916	0.0321126	Negative
Pbr008802.1	POS0044	-0.720238	0.0266258	Negative
Pbr008802.1	POS0057	-0.756762	0.0300649	Negative
Pbr008802.1	POS0059	-0.704171	0.0291927	Negative
Pbr008802.1	POS0061	-0.733571	0.0305647	Negative
Pbr008802.1	POS0088	-0.718674	0.0254184	Negative
Pbr008802.1	POS0090	-0.72385	0.0294684	Negative
Pbr008802.1	POS0435	-0.661857	0.0468196	Negative
Pbr008802.1	POS0470	-0.810276	0.0249241	Negative
Pbr008802.1	POS0539	0.730066	0.0293058	positive
Pbr008802.1	POS1120	-0.720844	0.0284232	Negative
Pbr008802.1	POS1140	-0.920279	0.00178358	Negative
Pbr008802.1	POS1162	-0.748963	0.0266232	Negative
Pbr008802.1	POS1166	-0.791599	0.0221686	Negative
Pbr008802.1	POS1231	0.82243	0.0282771	positive
Pbr008841.1	POS0539	0.885776	0.00854806	positive
Pbr009212.1	POS0007	-0.79668	0.0249933	Negative
Pbr009212.1	POS0021	-0.754387	0.0273804	Negative
Pbr009212.1	POS0032	-0.761916	0.0321126	Negative
Pbr009212.1	POS0044	-0.720238	0.0266258	Negative
Pbr009212.1	POS0057	-0.756762	0.0300649	Negative
Pbr009212.1	POS0059	-0.704171	0.0291927	Negative
Pbr009212.1	POS0061	-0.733571	0.0305647	Negative
Pbr009212.1	POS0088	-0.718674	0.0254184	Negative
Pbr009212.1	POS0090	-0.72385	0.0294684	Negative
Pbr009212.1	POS0435	-0.661857	0.0468196	Negative
Pbr009212.1	POS0470	-0.810276	0.0249241	Negative
Pbr009212.1	POS0539	0.730066	0.0293058	positive
Pbr009212.1	POS1120	-0.720844	0.0284232	Negative
Pbr009212.1	POS1140	-0.920279	0.00178358	Negative
Pbr009212.1	POS1162	-0.748963	0.0266232	Negative
Pbr009212.1	POS1166	-0.791599	0.0221686	Negative
Pbr009212.1	POS1231	0.82243	0.0282771	positive
Pbr009546.1	NEG0550	-0.736219	0.048907	Negative
Pbr009546.1	NEG0551	-0.797601	0.0326972	Negative
Pbr009546.1	POS0148	-0.790357	0.0227252	Negative
Pbr009546.1	POS0149	-0.821986	0.028577	Negative
Pbr009546.1	POS0159	-0.833117	0.043477	Negative
Pbr009546.1	POS0259	-0.794282	0.02625	Negative
Pbr009691.1	POS0539	0.882276	0.00974013	positive
Pbr009913.1	POS0007	-0.885692	0.00857531	Negative
Pbr009913.1	POS0021	-0.845625	0.0156042	Negative
Pbr009913.1	POS0032	-0.842828	0.0112304	Negative
Pbr009913.1	POS0057	-0.688933	0.0439481	Negative
Pbr009913.1	POS0088	-0.703248	0.0429972	Negative
Pbr009913.1	POS0212	-0.674583	0.0455854	Negative
Pbr009913.1	POS0435	-0.684101	0.0433996	Negative
Pbr009913.1	POS0470	-0.793177	0.0268445	Negative
Pbr009913.1	POS0539	0.758038	0.0411889	positive
Pbr009913.1	POS0542	-0.692311	0.0455761	Negative
Pbr009913.1	POS1140	-0.663695	0.0486868	Negative
Pbr009913.1	POS1154	-0.703453	0.0471656	Negative
Pbr009913.1	POS1231	0.711329	0.0470185	positive
Pbr009918.1	POS0470	-0.854835	0.0119975	Negative
Pbr009918.1	POS1140	-0.808065	0.026169	Negative
Pbr009918.1	POS1231	0.95356	0.000164601	positive
Pbr009920.1	POS0007	-0.856687	0.00757044	Negative
Pbr009920.1	POS0021	-0.80171	0.0128591	Negative
Pbr009920.1	POS0032	-0.841707	0.00868158	Negative
Pbr009920.1	POS0044	-0.761184	0.0216812	Negative
Pbr009920.1	POS0057	-0.738141	0.0237342	Negative
Pbr009920.1	POS0059	-0.814376	0.0113666	Negative
Pbr009920.1	POS0061	-0.647353	0.0469461	Negative
Pbr009920.1	POS0088	-0.733503	0.0235358	Negative
Pbr009920.1	POS0090	-0.738388	0.025792	Negative
Pbr009920.1	POS0212	-0.704801	0.0330778	Negative
Pbr009920.1	POS0435	-0.676391	0.039342	Negative
Pbr009920.1	POS0470	-0.90259	0.00214057	Negative
Pbr009920.1	POS0539	0.826343	0.0102932	positive
Pbr009920.1	POS0542	-0.662744	0.0414593	Negative
Pbr009920.1	POS1140	-0.793921	0.0132215	Negative
Pbr009920.1	POS1154	-0.740877	0.0272839	Negative
Pbr009920.1	POS1157	-0.672096	0.0391531	Negative
Pbr009920.1	POS1162	-0.682199	0.0388945	Negative
Pbr009920.1	POS1166	-0.687934	0.0385796	Negative
Pbr009920.1	POS1231	0.919677	0.00184336	positive
Pbr009925.1	POS0007	-0.856687	0.00757044	Negative
Pbr009925.1	POS0021	-0.80171	0.0128591	Negative
Pbr009925.1	POS0032	-0.841707	0.00868158	Negative
Pbr009925.1	POS0044	-0.761184	0.0216812	Negative
Pbr009925.1	POS0057	-0.738141	0.0237342	Negative
Pbr009925.1	POS0059	-0.814376	0.0113666	Negative
Pbr009925.1	POS0061	-0.647353	0.0469461	Negative
Pbr009925.1	POS0088	-0.733503	0.0235358	Negative
Pbr009925.1	POS0090	-0.738388	0.025792	Negative
Pbr009925.1	POS0212	-0.704801	0.0330778	Negative
Pbr009925.1	POS0435	-0.676391	0.039342	Negative
Pbr009925.1	POS0470	-0.90259	0.00214057	Negative
Pbr009925.1	POS0539	0.826343	0.0102932	positive
Pbr009925.1	POS0542	-0.662744	0.0414593	Negative
Pbr009925.1	POS1140	-0.793921	0.0132215	Negative
Pbr009925.1	POS1154	-0.740877	0.0272839	Negative
Pbr009925.1	POS1157	-0.672096	0.0391531	Negative
Pbr009925.1	POS1162	-0.682199	0.0388945	Negative
Pbr009925.1	POS1166	-0.687934	0.0385796	Negative
Pbr009925.1	POS1231	0.919677	0.00184336	positive
Pbr009926.1	POS1231	0.855597	0.02346	positive
Pbr009927.1	POS0539	0.854579	0.0241761	positive
Pbr009929.1	POS0007	-0.908266	0.00329522	Negative
Pbr009929.1	POS0021	-0.874219	0.00324072	Negative
Pbr009929.1	POS0032	-0.879322	0.00542071	Negative
Pbr009929.1	POS0044	-0.758594	0.0226671	Negative
Pbr009929.1	POS0057	-0.750725	0.0232778	Negative
Pbr009929.1	POS0059	-0.767866	0.0247922	Negative
Pbr009929.1	POS0061	-0.693781	0.0335325	Negative
Pbr009929.1	POS0088	-0.745807	0.0210173	Negative
Pbr009929.1	POS0090	-0.761099	0.0244269	Negative
Pbr009929.1	POS0212	-0.696268	0.0346179	Negative
Pbr009929.1	POS0435	-0.738842	0.0201219	Negative
Pbr009929.1	POS0470	-0.876362	0.00401224	Negative
Pbr009929.1	POS0539	0.804313	0.0141933	positive
Pbr009929.1	POS0542	-0.685238	0.0352303	Negative
Pbr009929.1	POS1140	-0.740983	0.0209525	Negative
Pbr009929.1	POS1154	-0.745869	0.0229049	Negative
Pbr009929.1	POS1231	0.848553	0.00575189	positive
Pbr010240.2	POS0007	-0.81769	0.0158028	Negative
Pbr010240.2	POS0021	-0.75108	0.0257133	Negative
Pbr010240.2	POS0032	-0.793768	0.0212201	Negative
Pbr010240.2	POS0044	-0.756572	0.0263916	Negative
Pbr010240.2	POS0057	-0.743503	0.0237912	Negative
Pbr010240.2	POS0059	-0.792551	0.0155344	Negative
Pbr010240.2	POS0061	-0.668044	0.0389422	Negative
Pbr010240.2	POS0088	-0.736588	0.0243143	Negative
Pbr010240.2	POS0090	-0.732974	0.0220319	Negative
Pbr010240.2	POS0209	-0.718652	0.0238376	Negative
Pbr010240.2	POS0212	-0.792798	0.0180338	Negative
Pbr010240.2	POS0470	-0.91023	0.00149909	Negative
Pbr010240.2	POS0539	0.697105	0.0302091	positive
Pbr010240.2	POS0542	-0.747599	0.0244997	Negative
Pbr010240.2	POS1120	-0.672951	0.0387497	Negative
Pbr010240.2	POS1140	-0.851653	0.00877571	Negative
Pbr010240.2	POS1154	-0.649543	0.045813	Negative
Pbr010240.2	POS1162	-0.728906	0.0218689	Negative
Pbr010240.2	POS1166	-0.736387	0.022514	Negative
Pbr010240.2	POS1231	0.961738	6.96662e-05	positive
Pbr010256.1	POS0007	-0.868969	0.00515305	Negative
Pbr010256.1	POS0021	-0.804713	0.0140718	Negative
Pbr010256.1	POS0032	-0.836852	0.00789807	Negative
Pbr010256.1	POS0044	-0.783152	0.0163516	Negative
Pbr010256.1	POS0057	-0.778025	0.0160181	Negative
Pbr010256.1	POS0059	-0.793365	0.0152813	Negative
Pbr010256.1	POS0061	-0.717481	0.0277049	Negative
Pbr010256.1	POS0088	-0.771116	0.0148824	Negative
Pbr010256.1	POS0090	-0.773735	0.0156081	Negative
Pbr010256.1	POS0209	-0.656963	0.0421166	Negative
Pbr010256.1	POS0212	-0.75299	0.0186841	Negative
Pbr010256.1	POS0435	-0.682698	0.0363777	Negative
Pbr010256.1	POS0470	-0.913079	0.00130202	Negative
Pbr010256.1	POS0539	0.732667	0.023838	positive
Pbr010256.1	POS0542	-0.709542	0.0289223	Negative
Pbr010256.1	POS1140	-0.845935	0.00773541	Negative
Pbr010256.1	POS1154	-0.674682	0.0359451	Negative
Pbr010256.1	POS1162	-0.678728	0.0361008	Negative
Pbr010256.1	POS1166	-0.702038	0.0300485	Negative
Pbr010256.1	POS1231	0.934759	0.000739285	positive
Pbr010273.1	POS0007	-0.894637	0.00200761	Negative
Pbr010273.1	POS0021	-0.830391	0.00931417	Negative
Pbr010273.1	POS0032	-0.863269	0.00464096	Negative
Pbr010273.1	POS0044	-0.795697	0.0127515	Negative
Pbr010273.1	POS0057	-0.785779	0.012434	Negative
Pbr010273.1	POS0059	-0.802555	0.0126307	Negative
Pbr010273.1	POS0061	-0.722691	0.0239788	Negative
Pbr010273.1	POS0088	-0.779409	0.0127695	Negative
Pbr010273.1	POS0090	-0.787923	0.013248	Negative
Pbr010273.1	POS0209	-0.643806	0.0464977	Negative
Pbr010273.1	POS0212	-0.744775	0.0197253	Negative
Pbr010273.1	POS0435	-0.715537	0.0249239	Negative
Pbr010273.1	POS0437	-0.633745	0.0494831	Negative
Pbr010273.1	POS0470	-0.895497	0.00290607	Negative
Pbr010273.1	POS0539	0.766435	0.0148343	positive
Pbr010273.1	POS0542	-0.708919	0.0257413	Negative
Pbr010273.1	POS1140	-0.825539	0.00874704	Negative
Pbr010273.1	POS1154	-0.72336	0.0254412	Negative
Pbr010273.1	POS1157	-0.646573	0.0473544	Negative
Pbr010273.1	POS1162	-0.647997	0.0490643	Negative
Pbr010273.1	POS1166	-0.67523	0.0376887	Negative
Pbr010273.1	POS1231	0.899361	0.00493407	positive
Pbr010275.2	POS0149	0.891726	0.00338955	positive
Pbr010275.2	POS0159	0.899178	0.00497307	positive
Pbr010386.1	POS0539	0.748295	0.0484473	positive
Pbr010386.1	POS1120	-0.821593	0.0144225	Negative
Pbr010386.1	POS1140	-0.890041	0.00724873	Negative
Pbr010386.1	POS1162	-0.821855	0.0191108	Negative
Pbr010386.1	POS1166	-0.826614	0.0255636	Negative
Pbr010414.1	POS1120	-0.827894	0.0123869	Negative
Pbr010414.1	POS1140	-0.897806	0.00527418	Negative
Pbr010414.1	POS1162	-0.829669	0.0158057	Negative
Pbr010414.1	POS1166	-0.833778	0.021375	Negative
Pbr010656.1	POS0539	0.872594	0.0137	positive
Pbr010787.1	POS0007	-0.814579	0.0226291	Negative
Pbr010787.1	POS0021	-0.767394	0.0291684	Negative
Pbr010787.1	POS0032	-0.783595	0.0259408	Negative
Pbr010787.1	POS0044	-0.700885	0.0488299	Negative
Pbr010787.1	POS0059	-0.68098	0.0486054	Negative
Pbr010787.1	POS0061	-0.672794	0.0499162	Negative
Pbr010787.1	POS0470	-0.796332	0.0251728	Negative
Pbr010787.1	POS0539	0.844697	0.032016	positive
Pbr010787.1	POS1140	-0.820173	0.0298272	Negative
Pbr010787.1	POS1166	-0.691591	0.0460043	Negative
Pbr010787.1	POS1231	0.763574	0.0267422	positive
Pbr011252.1	POS0539	0.840181	0.0361743	positive
Pbr011253.1	POS0007	-0.739292	0.039961	Negative
Pbr011253.1	POS0021	-0.66956	0.0427421	Negative
Pbr011253.1	POS0032	-0.721339	0.0333502	Negative
Pbr011253.1	POS0044	-0.73403	0.0303507	Negative
Pbr011253.1	POS0057	-0.738072	0.0316797	Negative
Pbr011253.1	POS0059	-0.748533	0.0482598	Negative
Pbr011253.1	POS0061	-0.680026	0.0426289	Negative
Pbr011253.1	POS0088	-0.719444	0.0314224	Negative
Pbr011253.1	POS0090	-0.710815	0.032786	Negative
Pbr011253.1	POS0209	-0.657669	0.046418	Negative
Pbr011253.1	POS0212	-0.73873	0.0352754	Negative
Pbr011253.1	POS0470	-0.853218	0.0125797	Negative
Pbr011253.1	POS0542	-0.670235	0.0450471	Negative
Pbr011253.1	POS1120	-0.694646	0.037891	Negative
Pbr011253.1	POS1140	-0.853054	0.00842657	Negative
Pbr011253.1	POS1162	-0.739757	0.0462828	Negative
Pbr011253.1	POS1231	0.913678	0.00252648	positive
Pbr011866.1	POS0007	-0.905846	0.00369151	Negative
Pbr011866.1	POS0021	-0.877713	0.00573975	Negative
Pbr011866.1	POS0032	-0.873941	0.00436218	Negative
Pbr011866.1	POS0044	-0.746537	0.0311563	Negative
Pbr011866.1	POS0057	-0.72447	0.0292005	Negative
Pbr011866.1	POS0059	-0.743184	0.0292265	Negative
Pbr011866.1	POS0061	-0.673627	0.0494139	Negative
Pbr011866.1	POS0088	-0.732318	0.0283227	Negative
Pbr011866.1	POS0090	-0.752875	0.0320914	Negative
Pbr011866.1	POS0435	-0.733754	0.0304789	Negative
Pbr011866.1	POS0470	-0.8133	0.0174704	Negative
Pbr011866.1	POS0539	0.798067	0.01943	positive
Pbr011866.1	POS1154	-0.753468	0.0370722	Negative
Pbr011866.1	POS1231	0.715634	0.0306334	positive
Pbr011973.1	NEG0550	0.761204	0.0487656	positive
Pbr011973.1	NEG0551	0.780138	0.046182	positive
Pbr012072.2	POS0539	0.76435	0.0461681	positive
Pbr012072.2	POS1162	-0.75388	0.0441817	Negative
Pbr012219.1	POS1120	0.859836	0.0206485	positive
Pbr012219.1	POS1162	0.814316	0.0227645	positive
Pbr012219.1	POS1166	0.836685	0.0198313	positive
Pbr012619.1	POS0007	-0.925202	0.00134853	Negative
Pbr012619.1	POS0021	-0.899062	0.002499	Negative
Pbr012619.1	POS0032	-0.894125	0.00205026	Negative
Pbr012619.1	POS0044	-0.797531	0.0122793	Negative
Pbr012619.1	POS0057	-0.758995	0.0168843	Negative
Pbr012619.1	POS0059	-0.81048	0.0124058	Negative
Pbr012619.1	POS0061	-0.703461	0.0294753	Negative
Pbr012619.1	POS0088	-0.783442	0.011826	Negative
Pbr012619.1	POS0090	-0.795679	0.0113387	Negative
Pbr012619.1	POS0209	-0.739222	0.0186691	Negative
Pbr012619.1	POS0212	-0.806702	0.0115538	Negative
Pbr012619.1	POS0435	-0.75692	0.0161457	Negative
Pbr012619.1	POS0437	-0.675354	0.0376318	Negative
Pbr012619.1	POS0470	-0.863481	0.00461025	Negative
Pbr012619.1	POS0539	0.664735	0.0405008	positive
Pbr012619.1	POS0542	-0.814712	0.0135364	Negative
Pbr012619.1	POS1154	-0.784861	0.0126574	Negative
Pbr012619.1	POS1157	-0.679385	0.0379143	Negative
Pbr012619.1	POS1231	0.745116	0.0182162	positive
Pbr012799.2	POS0007	-0.779547	0.0466999	Negative
Pbr012799.2	POS0021	-0.733868	0.0434657	Negative
Pbr012799.2	POS0470	-0.765227	0.0454622	Negative
Pbr012799.2	POS0539	0.842081	0.0343784	positive
Pbr012799.2	POS1140	-0.82247	0.0282503	Negative
Pbr013213.1	POS1120	0.835444	0.0136532	positive
Pbr013213.1	POS1140	0.798305	0.0241675	positive
Pbr013213.1	POS1162	0.865882	0.00854375	positive
Pbr013213.1	POS1166	0.88776	0.0079232	positive
Pbr013224.1	POS0007	-0.780664	0.0274344	Negative
Pbr013224.1	POS0021	-0.727632	0.0371505	Negative
Pbr013224.1	POS0032	-0.745197	0.0318369	Negative
Pbr013224.1	POS0059	-0.709927	0.0392292	Negative
Pbr013224.1	POS0470	-0.878107	0.00566028	Negative
Pbr013224.1	POS0539	0.821189	0.0145609	positive
Pbr013224.1	POS1120	-0.719459	0.0376988	Negative
Pbr013224.1	POS1140	-0.873098	0.0044893	Negative
Pbr013224.1	POS1162	-0.751534	0.0328129	Negative
Pbr013224.1	POS1166	-0.760631	0.0328332	Negative
Pbr013224.1	POS1231	0.895273	0.00586638	positive
Pbr013504.1	POS0007	-0.940621	0.000488127	Negative
Pbr013504.1	POS0021	-0.889096	0.00188068	Negative
Pbr013504.1	POS0032	-0.907256	0.0017282	Negative
Pbr013504.1	POS0044	-0.827697	0.00711252	Negative
Pbr013504.1	POS0057	-0.810912	0.00670214	Negative
Pbr013504.1	POS0059	-0.83145	0.00755832	Negative
Pbr013504.1	POS0061	-0.757928	0.0128958	Negative
Pbr013504.1	POS0088	-0.816548	0.00721098	Negative
Pbr013504.1	POS0090	-0.827074	0.00631931	Negative
Pbr013504.1	POS0209	-0.727747	0.019634	Negative
Pbr013504.1	POS0212	-0.811681	0.00724697	Negative
Pbr013504.1	POS0435	-0.773424	0.010465	Negative
Pbr013504.1	POS0437	-0.685862	0.0297097	Negative
Pbr013504.1	POS0470	-0.894012	0.00205984	Negative
Pbr013504.1	POS0539	0.71742	0.0215673	positive
Pbr013504.1	POS0542	-0.792799	0.0090167	Negative
Pbr013504.1	POS1140	-0.779252	0.0100629	Negative
Pbr013504.1	POS1154	-0.780742	0.0105362	Negative
Pbr013504.1	POS1157	-0.691521	0.0290816	Negative
Pbr013504.1	POS1166	-0.639303	0.0488383	Negative
Pbr013504.1	POS1231	0.87563	0.00246941	positive
Pbr013951.1	NEG0550	0.83879	0.00938352	positive
Pbr013951.1	NEG0551	0.855462	0.00785139	positive
Pbr013951.1	POS0149	0.880838	0.00513246	positive
Pbr013951.1	POS0159	0.890906	0.00700458	positive
Pbr014079.1	POS0007	-0.84114	0.0352598	Negative
Pbr014079.1	POS0021	-0.792103	0.0365756	Negative
Pbr014079.1	POS0470	-0.766044	0.0448116	Negative
Pbr014079.1	POS0539	0.749988	0.047124	positive
Pbr014147.1	POS0021	-0.681015	0.0421063	Negative
Pbr014147.1	POS0044	-0.69939	0.0415146	Negative
Pbr014147.1	POS0057	-0.714229	0.0406252	Negative
Pbr014147.1	POS0059	-0.703412	0.0429021	Negative
Pbr014147.1	POS0061	-0.667546	0.046519	Negative
Pbr014147.1	POS0088	-0.682759	0.0441395	Negative
Pbr014147.1	POS0090	-0.689571	0.0435891	Negative
Pbr014147.1	POS1120	-0.715147	0.0445556	Negative
Pbr014147.1	POS1140	-0.837827	0.0384965	Negative
Pbr014147.1	POS1231	0.715373	0.0499639	positive
Pbr014791.2	POS0768	0.905666	0.00372235	positive
Pbr014791.2	POS1231	-0.808259	0.0390871	Negative
Pbr014878.1	POS0539	0.856406	0.0229026	positive
Pbr014894.1	POS0007	-0.836847	0.0131652	Negative
Pbr014894.1	POS0021	-0.797183	0.0197885	Negative
Pbr014894.1	POS0032	-0.786766	0.0203281	Negative
Pbr014894.1	POS0470	-0.843878	0.016371	Negative
Pbr014894.1	POS0539	0.769889	0.0239102	positive
Pbr014894.1	POS1140	-0.816815	0.0161254	Negative
Pbr014894.1	POS1231	0.856146	0.0230809	positive
Pbr015600.1	NEG0550	0.752745	0.0375209	positive
Pbr015600.1	POS0148	0.848184	0.0145298	positive
Pbr015600.1	POS0159	0.759309	0.040305	positive
Pbr015600.1	POS0259	0.869417	0.0152328	positive
Pbr015821.1	NEG0551	0.75104	0.0463146	positive
Pbr015821.1	POS0148	0.795339	0.0256903	positive
Pbr015821.1	POS0149	0.849425	0.0140294	positive
Pbr015821.1	POS0159	0.864971	0.0175919	positive
Pbr015821.1	POS0259	0.795516	0.0341302	positive
Pbr015990.1	POS1120	0.865048	0.0175484	positive
Pbr015990.1	POS1162	0.784091	0.0428236	positive
Pbr016181.1	POS0149	0.805855	0.0411885	positive
Pbr016281.1	POS0021	-0.816248	0.0326733	Negative
Pbr016281.1	POS0032	-0.79386	0.0353009	Negative
Pbr016481.1	NEG0550	0.771266	0.0408158	positive
Pbr016481.1	POS0149	0.907655	0.00169601	positive
Pbr016481.1	POS0159	0.912773	0.00264444	positive
Pbr016884.1	NEG0550	0.911174	0.000954297	positive
Pbr016884.1	NEG0551	0.927876	0.00114931	positive
Pbr016884.1	POS0148	0.889394	0.00148707	positive
Pbr016884.1	POS0149	0.908738	0.000805451	positive
Pbr016884.1	POS0159	0.914827	0.00119136	positive
Pbr016884.1	POS0259	0.884959	0.00146929	positive
Pbr016936.1	POS0149	0.80517	0.0418023	positive
Pbr017091.1	POS0007	-0.825695	0.0261421	Negative
Pbr017091.1	POS0021	-0.760046	0.0284277	Negative
Pbr017091.1	POS0032	-0.784437	0.0212692	Negative
Pbr017091.1	POS0044	-0.707144	0.0498289	Negative
Pbr017091.1	POS0057	-0.700753	0.0407635	Negative
Pbr017091.1	POS0059	-0.706962	0.0449583	Negative
Pbr017091.1	POS0088	-0.694422	0.0409257	Negative
Pbr017091.1	POS0090	-0.704837	0.0420781	Negative
Pbr017091.1	POS0470	-0.807018	0.0267741	Negative
Pbr017091.1	POS0539	0.798124	0.0194071	positive
Pbr017091.1	POS1120	-0.671664	0.0472299	Negative
Pbr017091.1	POS1140	-0.841615	0.0348124	Negative
Pbr017091.1	POS1162	-0.685586	0.042591	Negative
Pbr017091.1	POS1231	0.803744	0.0215505	positive
Pbr017830.1	POS0007	-0.883028	0.00473702	Negative
Pbr017830.1	POS0021	-0.831265	0.00759365	Negative
Pbr017830.1	POS0032	-0.873157	0.00448031	Negative
Pbr017830.1	POS0044	-0.81067	0.0105889	Negative
Pbr017830.1	POS0057	-0.794737	0.0086694	Negative
Pbr017830.1	POS0059	-0.841674	0.00695157	Negative
Pbr017830.1	POS0061	-0.727062	0.0187337	Negative
Pbr017830.1	POS0088	-0.79123	0.00858949	Negative
Pbr017830.1	POS0090	-0.796648	0.00909446	Negative
Pbr017830.1	POS0209	-0.742967	0.0164967	Negative
Pbr017830.1	POS0212	-0.809469	0.00951491	Negative
Pbr017830.1	POS0435	-0.76567	0.0120291	Negative
Pbr017830.1	POS0437	-0.69152	0.0251165	Negative
Pbr017830.1	POS0470	-0.871104	0.00360088	Negative
Pbr017830.1	POS0539	0.703311	0.0236285	positive
Pbr017830.1	POS0542	-0.770857	0.0117482	Negative
Pbr017830.1	POS1120	-0.62986	0.0493151	Negative
Pbr017830.1	POS1140	-0.808224	0.00869268	Negative
Pbr017830.1	POS1154	-0.799477	0.00943388	Negative
Pbr017830.1	POS1157	-0.742711	0.0155897	Negative
Pbr017830.1	POS1162	-0.6972	0.0244242	Negative
Pbr017830.1	POS1166	-0.717868	0.0203011	Negative
Pbr017830.1	POS1231	0.9306	0.000970336	positive
Pbr017879.1	POS0007	-0.884014	0.00304448	Negative
Pbr017879.1	POS0021	-0.835987	0.00673141	Negative
Pbr017879.1	POS0032	-0.85727	0.0055795	Negative
Pbr017879.1	POS0044	-0.752502	0.0251151	Negative
Pbr017879.1	POS0057	-0.751585	0.02295	Negative
Pbr017879.1	POS0059	-0.760432	0.0247094	Negative
Pbr017879.1	POS0061	-0.688724	0.0381908	Negative
Pbr017879.1	POS0088	-0.736472	0.0243581	Negative
Pbr017879.1	POS0090	-0.74891	0.0218016	Negative
Pbr017879.1	POS0212	-0.679617	0.0401682	Negative
Pbr017879.1	POS0435	-0.709137	0.0335602	Negative
Pbr017879.1	POS0470	-0.891673	0.00339672	Negative
Pbr017879.1	POS0539	0.837205	0.00782571	positive
Pbr017879.1	POS0542	-0.653563	0.0486477	Negative
Pbr017879.1	POS1140	-0.821277	0.00830318	Negative
Pbr017879.1	POS1154	-0.707218	0.0320002	Negative
Pbr017879.1	POS1166	-0.664167	0.045569	Negative
Pbr017879.1	POS1231	0.902167	0.00436268	positive
Pbr017913.2	POS0007	-0.801076	0.0228065	Negative
Pbr017913.2	POS0021	-0.732242	0.0259922	Negative
Pbr017913.2	POS0032	-0.77875	0.0237027	Negative
Pbr017913.2	POS0044	-0.751752	0.0286083	Negative
Pbr017913.2	POS0057	-0.747149	0.0274211	Negative
Pbr017913.2	POS0059	-0.78099	0.0272654	Negative
Pbr017913.2	POS0061	-0.676266	0.0352548	Negative
Pbr017913.2	POS0088	-0.73366	0.0277481	Negative
Pbr017913.2	POS0090	-0.729375	0.0232666	Negative
Pbr017913.2	POS0209	-0.693853	0.0335009	Negative
Pbr017913.2	POS0212	-0.772859	0.0226575	Negative
Pbr017913.2	POS0470	-0.900752	0.002322	Negative
Pbr017913.2	POS0539	0.683686	0.0359282	positive
Pbr017913.2	POS0542	-0.718493	0.0254848	Negative
Pbr017913.2	POS1120	-0.67721	0.0367839	Negative
Pbr017913.2	POS1140	-0.864376	0.00597575	Negative
Pbr017913.2	POS1162	-0.731802	0.024154	Negative
Pbr017913.2	POS1166	-0.742459	0.0266089	Negative
Pbr017913.2	POS1231	0.966326	3.94704e-05	positive
Pbr017944.1	POS0007	-0.727961	0.0475301	Negative
Pbr017944.1	POS0021	-0.676786	0.0415987	Negative
Pbr017944.1	POS0032	-0.722655	0.0399859	Negative
Pbr017944.1	POS0044	-0.714342	0.0338	Negative
Pbr017944.1	POS0059	-0.722449	0.036096	Negative
Pbr017944.1	POS0061	-0.681941	0.0416218	Negative
Pbr017944.1	POS0088	-0.697511	0.0364852	Negative
Pbr017944.1	POS0090	-0.701388	0.0373084	Negative
Pbr017944.1	POS0470	-0.718643	0.0346772	Negative
Pbr017944.1	POS0539	0.764579	0.0367865	positive
Pbr017944.1	POS1120	-0.769144	0.0424067	Negative
Pbr017944.1	POS1140	-0.849949	0.0276442	Negative
Pbr017944.1	POS1154	-0.661816	0.046842	Negative
Pbr017944.1	POS1162	-0.792708	0.0361332	Negative
Pbr017944.1	POS1166	-0.824815	0.0267049	Negative
Pbr017944.1	POS1231	0.723584	0.0443759	positive
Pbr018162.1	POS0007	0.804349	0.0106365	positive
Pbr018162.1	POS0021	0.757962	0.0158625	positive
Pbr018162.1	POS0032	0.787993	0.00992249	positive
Pbr018162.1	POS0044	0.824329	0.01351	positive
Pbr018162.1	POS0057	0.806182	0.0116849	positive
Pbr018162.1	POS0059	0.872918	0.0135508	positive
Pbr018162.1	POS0061	0.751623	0.0163825	positive
Pbr018162.1	POS0088	0.812374	0.0118922	positive
Pbr018162.1	POS0090	0.799806	0.00936924	positive
Pbr018162.1	POS0209	0.79443	0.00951668	positive
Pbr018162.1	POS0212	0.865968	0.00852013	positive
Pbr018162.1	POS0435	0.693815	0.0297937	positive
Pbr018162.1	POS0437	0.654444	0.0412828	positive
Pbr018162.1	POS0470	0.85352	0.00831285	positive
Pbr018162.1	POS0542	0.803042	0.00972266	positive
Pbr018162.1	POS1140	0.724329	0.0206551	positive
Pbr018162.1	POS1154	0.73488	0.018723	positive
Pbr018162.1	POS1157	0.73704	0.0193156	positive
Pbr018162.1	POS1162	0.673179	0.0347785	positive
Pbr018162.1	POS1166	0.680653	0.0333924	positive
Pbr018162.1	POS1231	-0.823668	0.010981	Negative
Pbr018435.1	POS0021	-0.769055	0.0424745	Negative
Pbr018435.1	POS0032	-0.779313	0.0469061	Negative
Pbr018435.1	POS0470	-0.692266	0.0497482	Negative
Pbr018571.1	POS1120	0.791686	0.0368827	positive
Pbr018571.1	POS1162	0.820004	0.0299458	positive
Pbr018571.1	POS1166	0.840256	0.0361026	positive
Pbr018581.1	POS0149	-0.782783	0.0439145	Negative
Pbr018581.1	POS0159	-0.778886	0.0354636	Negative
Pbr018692.1	POS0021	-0.757708	0.0345174	Negative
Pbr018692.1	POS0539	0.761827	0.0482427	positive
Pbr018692.1	POS1140	-0.733976	0.0433938	Negative
Pbr018692.1	POS1231	0.758798	0.0406588	positive
Pbr019118.1	NEG0550	-0.77957	0.02334	Negative
Pbr019118.1	NEG0551	-0.80312	0.0174718	Negative
Pbr019118.1	POS0148	-0.811338	0.0182569	Negative
Pbr019118.1	POS0149	-0.825239	0.0264328	Negative
Pbr019118.1	POS0159	-0.822304	0.0189081	Negative
Pbr019343.1	POS0539	0.840327	0.0360341	positive
Pbr019369.1	POS0007	-0.81723	0.031943	Negative
Pbr019369.1	POS0021	-0.762586	0.0272064	Negative
Pbr019369.1	POS0032	-0.77497	0.0305161	Negative
Pbr019369.1	POS0470	-0.798082	0.032373	Negative
Pbr019369.1	POS0539	0.849913	0.0276719	positive
Pbr019369.1	POS1140	-0.790826	0.0281423	Negative
Pbr019369.1	POS1231	0.767273	0.029231	positive
Pbr019382.1	POS0007	-0.762283	0.0273501	Negative
Pbr019382.1	POS0021	-0.695917	0.0372626	Negative
Pbr019382.1	POS0032	-0.733061	0.0385046	Negative
Pbr019382.1	POS0044	-0.711331	0.0384687	Negative
Pbr019382.1	POS0057	-0.720776	0.0369863	Negative
Pbr019382.1	POS0059	-0.710424	0.035712	Negative
Pbr019382.1	POS0061	-0.671548	0.0443402	Negative
Pbr019382.1	POS0088	-0.695839	0.0348144	Negative
Pbr019382.1	POS0090	-0.697526	0.0392841	Negative
Pbr019382.1	POS0212	-0.661126	0.0472202	Negative
Pbr019382.1	POS0470	-0.804194	0.0213441	Negative
Pbr019382.1	POS0539	0.726096	0.0380091	positive
Pbr019382.1	POS1120	-0.762525	0.0317749	Negative
Pbr019382.1	POS1140	-0.909075	0.00317021	Negative
Pbr019382.1	POS1162	-0.783534	0.0259716	Negative
Pbr019382.1	POS1166	-0.810677	0.0247035	Negative
Pbr019382.1	POS1231	0.829772	0.0236479	positive
Pbr019607.1	POS0032	-0.777059	0.0489289	Negative
Pbr019772.1	POS0148	0.677214	0.0472914	positive
Pbr019772.1	POS0159	0.679546	0.049481	positive
Pbr019837.1	NEG0550	0.811386	0.0182372	positive
Pbr019837.1	NEG0551	0.820448	0.0197571	positive
Pbr019837.1	POS0148	0.769843	0.0279182	positive
Pbr019837.1	POS0149	0.934104	0.000386258	positive
Pbr019837.1	POS0159	0.936974	0.000634892	positive
Pbr019837.1	POS0259	0.794969	0.0207081	positive
Pbr020078.1	POS0007	-0.881041	0.0101896	Negative
Pbr020078.1	POS0021	-0.834805	0.0104098	Negative
Pbr020078.1	POS0032	-0.844272	0.0107971	Negative
Pbr020078.1	POS0044	-0.768512	0.0190619	Negative
Pbr020078.1	POS0057	-0.743475	0.0187015	Negative
Pbr020078.1	POS0059	-0.779861	0.0198959	Negative
Pbr020078.1	POS0061	-0.686339	0.0347412	Negative
Pbr020078.1	POS0088	-0.754035	0.0183613	Negative
Pbr020078.1	POS0090	-0.759779	0.0181734	Negative
Pbr020078.1	POS0209	-0.692757	0.0339838	Negative
Pbr020078.1	POS0212	-0.769645	0.0210135	Negative
Pbr020078.1	POS0435	-0.673572	0.0346128	Negative
Pbr020078.1	POS0470	-0.880703	0.00515766	Negative
Pbr020078.1	POS0539	0.747839	0.0187723	positive
Pbr020078.1	POS0542	-0.764218	0.01851	Negative
Pbr020078.1	POS1120	-0.64535	0.045714	Negative
Pbr020078.1	POS1140	-0.793075	0.0179333	Negative
Pbr020078.1	POS1154	-0.681278	0.0349735	Negative
Pbr020078.1	POS1162	-0.678865	0.034143	Negative
Pbr020078.1	POS1166	-0.701103	0.0324581	Negative
Pbr020078.1	POS1231	0.823137	0.0111217	positive
Pbr020146.2	POS0007	-0.874852	0.00181196	Negative
Pbr020146.2	POS0021	-0.864147	0.00164162	Negative
Pbr020146.2	POS0032	-0.890506	0.00237224	Negative
Pbr020146.2	POS0044	-0.878388	0.00186802	Negative
Pbr020146.2	POS0057	-0.869231	0.00153266	Negative
Pbr020146.2	POS0059	-0.8736	0.00147109	Negative
Pbr020146.2	POS0061	-0.83769	0.00297195	Negative
Pbr020146.2	POS0088	-0.862369	0.00159119	Negative
Pbr020146.2	POS0090	-0.874428	0.00160876	Negative
Pbr020146.2	POS0435	-0.887247	0.00202031	Negative
Pbr020146.2	POS0437	-0.883746	0.00184503	Negative
Pbr020146.2	POS0470	-0.731919	0.022389	Negative
Pbr020146.2	POS0539	0.668473	0.0490748	positive
Pbr020146.2	POS1154	-0.929909	0.00101353	Negative
Pbr020146.2	POS1157	-0.906236	0.00181268	Negative
Pbr020260.1	POS0007	-0.865177	0.0174768	Negative
Pbr020260.1	POS0021	-0.840759	0.0178105	Negative
Pbr020260.1	POS0032	-0.83211	0.0148671	Negative
Pbr020260.1	POS0539	0.766509	0.0444445	positive
Pbr020796.1	POS0148	0.831861	0.022441	positive
Pbr020796.1	POS0149	0.828432	0.0162979	positive
Pbr020796.1	POS0159	0.838211	0.038111	positive
Pbr020796.1	POS0259	0.796487	0.0250926	positive
Pbr021045.1	POS0149	0.870238	0.00741249	positive
Pbr021045.1	POS0159	0.879497	0.0107737	positive
Pbr021097.1	POS0021	-0.758353	0.0292636	Negative
Pbr021097.1	POS0032	-0.769325	0.0422691	Negative
Pbr021097.1	POS0470	-0.818536	0.0309912	Negative
Pbr021097.1	POS0539	0.766411	0.0356174	positive
Pbr021097.1	POS1140	-0.762654	0.0317038	Negative
Pbr021097.1	POS1231	0.779308	0.0469107	positive
Pbr021389.1	POS0007	-0.813377	0.0232535	Negative
Pbr021389.1	POS0021	-0.752673	0.0450795	Negative
Pbr021389.1	POS0032	-0.77193	0.0403271	Negative
Pbr021389.1	POS0212	-0.728267	0.0413994	Negative
Pbr021389.1	POS0470	-0.842126	0.0171683	Negative
Pbr021389.1	POS0539	0.736039	0.0490432	positive
Pbr021389.1	POS0542	-0.734626	0.0429627	Negative
Pbr021389.1	POS1140	-0.726456	0.0378064	Negative
Pbr021389.1	POS1231	0.876637	0.0119219	positive
Pbr022009.2	POS0470	-0.758325	0.0341569	Negative
Pbr022009.2	POS1120	-0.867777	0.00401833	Negative
Pbr022009.2	POS1140	-0.937015	0.000633077	Negative
Pbr022009.2	POS1162	-0.890474	0.0023752	Negative
Pbr022009.2	POS1166	-0.905802	0.00184956	Negative
Pbr022009.2	POS1231	0.835088	0.00826753	positive
Pbr022029.1	POS0539	0.89706	0.00544361	positive
Pbr022232.1	NEG0550	0.801838	0.0224428	positive
Pbr022232.1	NEG0551	0.782855	0.0219267	positive
Pbr022232.1	POS0148	0.815689	0.0220634	positive
Pbr022232.1	POS0149	0.84052	0.0179245	positive
Pbr022232.1	POS0159	0.845843	0.0310209	positive
Pbr022232.1	POS0259	0.790953	0.0224566	positive
Pbr022405.1	POS1140	-0.846758	0.0302431	Negative
Pbr022812.1	POS0209	0.849658	0.0278734	positive
Pbr022812.1	POS0212	0.840022	0.0181639	positive
Pbr022812.1	POS0542	0.814386	0.0227285	positive
Pbr022831.1	POS0007	-0.918761	0.000968626	Negative
Pbr022831.1	POS0021	-0.867285	0.00326642	Negative
Pbr022831.1	POS0032	-0.885118	0.00219079	Negative
Pbr022831.1	POS0044	-0.805056	0.0104761	Negative
Pbr022831.1	POS0057	-0.793057	0.00978525	Negative
Pbr022831.1	POS0059	-0.811932	0.0120106	Negative
Pbr022831.1	POS0061	-0.735044	0.0199207	Negative
Pbr022831.1	POS0088	-0.79319	0.010735	Negative
Pbr022831.1	POS0090	-0.800815	0.0101922	Negative
Pbr022831.1	POS0209	-0.676503	0.0371052	Negative
Pbr022831.1	POS0212	-0.76943	0.0140633	Negative
Pbr022831.1	POS0435	-0.729684	0.0202637	Negative
Pbr022831.1	POS0470	-0.923144	0.00151912	Negative
Pbr022831.1	POS0539	0.766823	0.0135994	positive
Pbr022831.1	POS0542	-0.744086	0.0185196	Negative
Pbr022831.1	POS1140	-0.809882	0.0107754	Negative
Pbr022831.1	POS1154	-0.726683	0.0199478	Negative
Pbr022831.1	POS1166	-0.668459	0.0387498	Negative
Pbr022831.1	POS1231	0.902299	0.00144566	positive
Pbr022840.1	POS0539	0.87943	0.0107994	positive
Pbr023193.1	POS1120	0.859872	0.00687521	positive
Pbr023193.1	POS1162	0.882858	0.00953389	positive
Pbr023193.1	POS1166	0.877835	0.00571494	positive
Pbr023255.1	POS0007	-0.785774	0.0414505	Negative
Pbr023255.1	POS0021	-0.747653	0.0407968	Negative
Pbr023255.1	POS0032	-0.782954	0.0328277	Negative
Pbr023255.1	POS0044	-0.728686	0.036569	Negative
Pbr023255.1	POS0057	-0.716982	0.0355138	Negative
Pbr023255.1	POS0059	-0.757164	0.0418055	Negative
Pbr023255.1	POS0088	-0.706979	0.0345756	Negative
Pbr023255.1	POS0090	-0.711521	0.0351694	Negative
Pbr023255.1	POS0470	-0.818923	0.0307133	Negative
Pbr023255.1	POS0539	0.886145	0.00842885	positive
Pbr023255.1	POS1120	-0.666937	0.0468571	Negative
Pbr023255.1	POS1140	-0.746437	0.0312069	Negative
Pbr023255.1	POS1154	-0.684723	0.0401889	Negative
Pbr023255.1	POS1162	-0.702061	0.0343307	Negative
Pbr023255.1	POS1166	-0.720724	0.0370145	Negative
Pbr023255.1	POS1231	0.746934	0.035379	positive
Pbr023257.1	POS0007	-0.93577	0.000690117	Negative
Pbr023257.1	POS0021	-0.898467	0.00170915	Negative
Pbr023257.1	POS0032	-0.914465	0.00121364	Negative
Pbr023257.1	POS0044	-0.8408	0.0059304	Negative
Pbr023257.1	POS0057	-0.826639	0.00567734	Negative
Pbr023257.1	POS0059	-0.82742	0.00626601	Negative
Pbr023257.1	POS0061	-0.77982	0.011615	Negative
Pbr023257.1	POS0088	-0.828773	0.00692618	Negative
Pbr023257.1	POS0090	-0.84456	0.0064274	Negative
Pbr023257.1	POS0212	-0.686295	0.0347605	Negative
Pbr023257.1	POS0435	-0.810871	0.00670824	Negative
Pbr023257.1	POS0437	-0.749916	0.0168497	Negative
Pbr023257.1	POS0470	-0.854791	0.00600651	Negative
Pbr023257.1	POS0539	0.745826	0.0168086	positive
Pbr023257.1	POS0542	-0.65181	0.0470107	Negative
Pbr023257.1	POS1140	-0.663238	0.0435097	Negative
Pbr023257.1	POS1154	-0.820714	0.00589008	Negative
Pbr023257.1	POS1157	-0.739577	0.017405	Negative
Pbr023257.1	POS1231	0.752684	0.017335	positive
Pbr023528.1	POS0007	-0.794456	0.026157	Negative
Pbr023528.1	POS0021	-0.729804	0.0404548	Negative
Pbr023528.1	POS0032	-0.756175	0.0354259	Negative
Pbr023528.1	POS0044	-0.712469	0.0416454	Negative
Pbr023528.1	POS0057	-0.709687	0.0393605	Negative
Pbr023528.1	POS0059	-0.713936	0.0453266	Negative
Pbr023528.1	POS0061	-0.659579	0.0480763	Negative
Pbr023528.1	POS0088	-0.70763	0.0371224	Negative
Pbr023528.1	POS0090	-0.704613	0.0357138	Negative
Pbr023528.1	POS0209	-0.696278	0.0370859	Negative
Pbr023528.1	POS0212	-0.763822	0.037277	Negative
Pbr023528.1	POS0470	-0.880744	0.00515012	Negative
Pbr023528.1	POS0542	-0.730674	0.0456309	Negative
Pbr023528.1	POS0768	-0.664106	0.0484523	Negative
Pbr023528.1	POS1140	-0.819362	0.0202666	Negative
Pbr023528.1	POS1162	-0.652532	0.0492194	Negative
Pbr023528.1	POS1166	-0.67227	0.0468852	Negative
Pbr023528.1	POS1231	0.930824	0.000956638	positive
Pbr023772.1	POS0007	-0.80518	0.0208963	Negative
Pbr023772.1	POS0021	-0.735677	0.042273	Negative
Pbr023772.1	POS0032	-0.762169	0.038366	Negative
Pbr023772.1	POS0470	-0.82535	0.0175746	Negative
Pbr023772.1	POS0539	0.758107	0.0342838	positive
Pbr023772.1	POS1140	-0.831407	0.0453988	Negative
Pbr023772.1	POS1231	0.826597	0.025574	positive
Pbr024016.1	POS0021	-0.668607	0.0459341	Negative
Pbr024016.1	POS0032	-0.715257	0.0363977	Negative
Pbr024016.1	POS0044	-0.724667	0.0388213	Negative
Pbr024016.1	POS0057	-0.72868	0.0411439	Negative
Pbr024016.1	POS0061	-0.671896	0.0470977	Negative
Pbr024016.1	POS0088	-0.715469	0.039917	Negative
Pbr024016.1	POS0090	-0.703909	0.0390621	Negative
Pbr024016.1	POS0212	-0.700464	0.0377742	Negative
Pbr024016.1	POS0470	-0.86547	0.00865714	Negative
Pbr024016.1	POS1120	-0.688684	0.04094	Negative
Pbr024016.1	POS1140	-0.830609	0.015439	Negative
Pbr024016.1	POS1162	-0.731068	0.0453595	Negative
Pbr024016.1	POS1231	0.922231	0.00159992	positive
Pbr024444.1	POS0209	0.888423	0.00772252	positive
Pbr024444.1	POS0212	0.826464	0.0171046	positive
Pbr024444.1	POS0542	0.838381	0.0189702	positive
Pbr025038.1	POS0007	-0.825244	0.0264293	Negative
Pbr025038.1	POS0021	-0.786508	0.0408617	Negative
Pbr025038.1	POS0032	-0.774307	0.0308903	Negative
Pbr025038.1	POS0044	-0.70132	0.0441321	Negative
Pbr025038.1	POS0057	-0.679645	0.0458907	Negative
Pbr025038.1	POS0059	-0.711537	0.0468819	Negative
Pbr025038.1	POS0088	-0.699988	0.0380159	Negative
Pbr025038.1	POS0090	-0.700768	0.0407558	Negative
Pbr025038.1	POS0209	-0.70689	0.0450028	Negative
Pbr025038.1	POS0212	-0.765933	0.0256572	Negative
Pbr025038.1	POS0470	-0.841798	0.034642	Negative
Pbr025038.1	POS0542	-0.773071	0.0263319	Negative
Pbr025038.1	POS1140	-0.731319	0.0395388	Negative
Pbr025038.1	POS1231	0.783341	0.0325847	positive
Pbr025658.1	POS0539	0.829342	0.0478041	positive
Pbr025867.1	POS1140	-0.797354	0.0492971	Negative
Pbr025867.1	POS1231	0.860711	0.0201012	positive
Pbr026035.1	POS0007	-0.821972	0.0285869	Negative
Pbr026035.1	POS0021	-0.753188	0.0319249	Negative
Pbr026035.1	POS0032	-0.796178	0.020202	Negative
Pbr026035.1	POS0057	-0.703571	0.0470903	Negative
Pbr026035.1	POS0090	-0.698239	0.0459894	Negative
Pbr026035.1	POS0470	-0.817296	0.0212633	Negative
Pbr026035.1	POS0539	0.798641	0.0239997	positive
Pbr026035.1	POS1140	-0.782859	0.021925	Negative
Pbr026035.1	POS1231	0.860255	0.0203852	positive
Pbr026036.1	POS0007	-0.806111	0.0273072	Negative
Pbr026036.1	POS0021	-0.734374	0.0431294	Negative
Pbr026036.1	POS0032	-0.771274	0.0272068	Negative
Pbr026036.1	POS0470	-0.797315	0.0246685	Negative
Pbr026036.1	POS0539	0.779847	0.0278616	positive
Pbr026036.1	POS1140	-0.806366	0.0407342	Negative
Pbr026036.1	POS1231	0.858046	0.0218026	positive
Pbr026075.1	POS1120	0.925865	0.00129686	positive
Pbr026075.1	POS1162	0.885046	0.00292901	positive
Pbr026075.1	POS1166	0.895203	0.00294179	positive
Pbr026509.1	POS0007	-0.845221	0.031558	Negative
Pbr026509.1	POS0021	-0.801362	0.0302258	Negative
Pbr026509.1	POS0032	-0.801736	0.0449824	Negative
Pbr026509.1	POS0470	-0.761253	0.0389795	Negative
Pbr026509.1	POS0539	0.789032	0.0291633	positive
Pbr026609.1	NEG0550	-0.798696	0.0479442	Negative
Pbr026609.1	POS0149	-0.784212	0.032043	Negative
Pbr026609.1	POS0159	-0.792817	0.0360534	Negative
Pbr026918.3	POS0021	-0.719441	0.0471357	Negative
Pbr026918.3	POS0044	-0.707036	0.0499031	Negative
Pbr026918.3	POS0059	-0.691662	0.0424265	Negative
Pbr026918.3	POS0061	-0.683448	0.0437582	Negative
Pbr026918.3	POS0088	-0.691702	0.0459382	Negative
Pbr026918.3	POS0090	-0.702	0.0481021	Negative
Pbr026918.3	POS0470	-0.73499	0.0498434	Negative
Pbr026918.3	POS0539	0.798204	0.0484369	positive
Pbr026918.3	POS1120	-0.674839	0.0454433	Negative
Pbr026918.3	POS1162	-0.694814	0.0481187	Negative
Pbr027127.1	POS0007	0.754976	0.027111	positive
Pbr027127.1	POS0021	0.754602	0.0242503	positive
Pbr027127.1	POS0032	0.751579	0.0229522	positive
Pbr027127.1	POS0044	0.821264	0.0290704	positive
Pbr027127.1	POS0057	0.812608	0.017745	positive
Pbr027127.1	POS0059	0.859584	0.0208079	positive
Pbr027127.1	POS0061	0.784044	0.0214314	positive
Pbr027127.1	POS0088	0.813893	0.0229839	positive
Pbr027127.1	POS0090	0.799901	0.0187013	positive
Pbr027127.1	POS0212	0.710931	0.0327328	positive
Pbr027127.1	POS0435	0.700258	0.0328283	positive
Pbr027127.1	POS0437	0.700289	0.0351587	positive
Pbr027127.1	POS0470	0.775972	0.0213973	positive
Pbr027127.1	POS1154	0.740375	0.0229174	positive
Pbr027127.1	POS1157	0.750091	0.0213837	positive
Pbr027127.1	POS1162	0.657157	0.0494388	positive
Pbr027127.1	POS1166	0.674635	0.0427091	positive
Pbr027186.1	POS0007	0.677441	0.0471595	positive
Pbr027186.1	POS0032	0.698062	0.042256	positive
Pbr027186.1	POS0044	0.783641	0.0431964	positive
Pbr027186.1	POS0057	0.764337	0.0461785	positive
Pbr027186.1	POS0059	0.802931	0.0438559	positive
Pbr027186.1	POS0061	0.713021	0.0413234	positive
Pbr027186.1	POS0088	0.758501	0.0340547	positive
Pbr027186.1	POS0090	0.751462	0.0328523	positive
Pbr027186.1	POS0209	0.69588	0.0401487	positive
Pbr027186.1	POS0212	0.76007	0.039782	positive
Pbr027186.1	POS0435	0.70616	0.0413239	positive
Pbr027186.1	POS0437	0.726995	0.037505	positive
Pbr027186.1	POS0470	0.674674	0.0455348	positive
Pbr027186.1	POS0542	0.674408	0.0428278	positive
Pbr027186.1	POS1154	0.74922	0.0298256	positive
Pbr027186.1	POS1231	-0.656228	0.0499683	Negative
Pbr027329.1	POS1120	0.921087	0.00170569	positive
Pbr027329.1	POS1162	0.905113	0.00190921	positive
Pbr027329.1	POS1166	0.90156	0.00149389	positive
Pbr027493.2	POS1162	0.799063	0.0475795	positive
Pbr027542.1	POS0470	-0.794486	0.0348551	Negative
Pbr027542.1	POS1140	-0.808541	0.0388457	Negative
Pbr027542.1	POS1231	0.828547	0.0487548	positive
Pbr027642.1	POS0007	-0.85905	0.0211496	Negative
Pbr027642.1	POS0021	-0.82457	0.00895457	Negative
Pbr027642.1	POS0032	-0.854713	0.0120406	Negative
Pbr027642.1	POS0044	-0.837917	0.00960142	Negative
Pbr027642.1	POS0057	-0.82609	0.0103568	Negative
Pbr027642.1	POS0059	-0.852745	0.00850279	Negative
Pbr027642.1	POS0061	-0.768317	0.0122968	Negative
Pbr027642.1	POS0088	-0.812579	0.00710254	Negative
Pbr027642.1	POS0090	-0.820131	0.00853048	Negative
Pbr027642.1	POS0212	-0.660655	0.0403579	Negative
Pbr027642.1	POS0435	-0.770442	0.0138095	Negative
Pbr027642.1	POS0437	-0.751069	0.0154309	Negative
Pbr027642.1	POS0470	-0.819884	0.0066734	Negative
Pbr027642.1	POS0539	0.769041	0.0130722	positive
Pbr027642.1	POS1140	-0.732946	0.0192862	Negative
Pbr027642.1	POS1154	-0.820058	0.00747698	Negative
Pbr027642.1	POS1157	-0.78433	0.0116255	Negative
Pbr027642.1	POS1162	-0.662066	0.0417892	Negative
Pbr027642.1	POS1166	-0.691969	0.0305193	Negative
Pbr027642.1	POS1231	0.697181	0.0301785	positive
Pbr028003.1	POS0021	-0.772331	0.0400338	Negative
Pbr028015.1	POS0539	0.802122	0.0446161	positive
Pbr029610.1	POS1140	-0.820926	0.0293032	Negative
Pbr029610.1	POS1231	0.897891	0.00525512	positive
Pbr029660.1	POS0539	0.887111	0.00812368	positive
Pbr030806.1	POS0149	0.816106	0.0327802	positive
Pbr030893.1	NEG0550	-0.773501	0.0261256	Negative
Pbr030893.1	NEG0551	-0.808502	0.0194395	Negative
Pbr030893.1	POS0149	-0.807765	0.0158049	Negative
Pbr030893.1	POS0159	-0.815653	0.0331221	Negative
Pbr030893.1	POS0259	-0.815634	0.0220909	Negative
Pbr031098.1	POS0539	-0.871168	0.0143729	Negative
Pbr031336.1	POS0007	-0.782755	0.0263629	Negative
Pbr031336.1	POS0032	-0.741551	0.0449917	Negative
Pbr031336.1	POS0470	-0.802293	0.0296364	Negative
Pbr031336.1	POS0539	0.790257	0.028463	positive
Pbr031336.1	POS1231	0.812507	0.0355702	positive
Pbr031536.1	POS0539	0.858279	0.0216496	positive
Pbr031646.1	POS1231	-0.92077	0.00173596	Negative
Pbr031957.1	POS0007	-0.847689	0.0294662	Negative
Pbr031957.1	POS0021	-0.800311	0.0309018	Negative
Pbr031957.1	POS0032	-0.808136	0.039192	Negative
Pbr031957.1	POS0044	-0.725076	0.049613	Negative
Pbr031957.1	POS0057	-0.719913	0.0416133	Negative
Pbr031957.1	POS0059	-0.707073	0.0408092	Negative
Pbr031957.1	POS0061	-0.676065	0.0447665	Negative
Pbr031957.1	POS0088	-0.709313	0.0435218	Negative
Pbr031957.1	POS0435	-0.681951	0.0480188	Negative
Pbr031957.1	POS0470	-0.769501	0.0421357	Negative
Pbr031957.1	POS0539	0.765653	0.036098	positive
Pbr031957.1	POS1140	-0.720258	0.0465816	Negative
Pbr031957.1	POS1154	-0.687537	0.04847	Negative
Pbr031957.1	POS1231	0.677919	0.0468818	positive
Pbr032181.1	POS0149	0.894418	0.0030387	positive
Pbr032181.1	POS0159	0.90531	0.00378413	positive
Pbr032245.1	POS0007	-0.877769	0.0114566	Negative
Pbr032245.1	POS0021	-0.864683	0.00887659	Negative
Pbr032245.1	POS0032	-0.853767	0.00825301	Negative
Pbr032245.1	POS0044	-0.713858	0.045376	Negative
Pbr032245.1	POS0057	-0.69035	0.0467493	Negative
Pbr032245.1	POS0059	-0.713355	0.0411296	Negative
Pbr032245.1	POS0088	-0.701563	0.0439879	Negative
Pbr032245.1	POS0090	-0.724274	0.0439275	Negative
Pbr032245.1	POS0435	-0.729314	0.0465763	Negative
Pbr032245.1	POS0470	-0.762827	0.0379299	Negative
Pbr032245.1	POS0539	0.783203	0.0326715	positive
Pbr032245.1	POS1154	-0.759141	0.0336843	Negative
Pbr032501.1	POS1120	0.859836	0.0206485	positive
Pbr032501.1	POS1162	0.814316	0.0227645	positive
Pbr032501.1	POS1166	0.836685	0.0198313	positive
Pbr032569.1	POS0149	0.791417	0.0370819	positive
Pbr032569.1	POS0259	0.773808	0.0389684	positive
Pbr032596.1	POS0007	-0.804324	0.0425697	Negative
Pbr032596.1	POS0021	-0.787601	0.0239979	Negative
Pbr032596.1	POS0032	-0.804032	0.0285578	Negative
Pbr032596.1	POS0044	-0.726846	0.030754	Negative
Pbr032596.1	POS0057	-0.743053	0.0292873	Negative
Pbr032596.1	POS0059	-0.746182	0.0313356	Negative
Pbr032596.1	POS0061	-0.687298	0.0324124	Negative
Pbr032596.1	POS0088	-0.701571	0.0302382	Negative
Pbr032596.1	POS0090	-0.716537	0.0302419	Negative
Pbr032596.1	POS0435	-0.724183	0.0293245	Negative
Pbr032596.1	POS0437	-0.685832	0.0312851	Negative
Pbr032596.1	POS0470	-0.772994	0.0263685	Negative
Pbr032596.1	POS0539	0.901974	0.00440016	positive
Pbr032596.1	POS1120	-0.641657	0.0499852	Negative
Pbr032596.1	POS1140	-0.798501	0.0240696	Negative
Pbr032596.1	POS1154	-0.760653	0.028132	Negative
Pbr032596.1	POS1157	-0.688508	0.0337912	Negative
Pbr032596.1	POS1162	-0.701736	0.0321824	Negative
Pbr032596.1	POS1166	-0.734629	0.0300728	Negative
Pbr032596.1	POS1231	0.712827	0.0295976	positive
Pbr032775.1	POS1231	0.837413	0.038916	positive
Pbr032776.1	POS0007	-0.904224	0.00397691	Negative
Pbr032776.1	POS0021	-0.887233	0.00269521	Negative
Pbr032776.1	POS0032	-0.888917	0.00378774	Negative
Pbr032776.1	POS0044	-0.79707	0.0141676	Negative
Pbr032776.1	POS0057	-0.767411	0.0145798	Negative
Pbr032776.1	POS0059	-0.794311	0.0131171	Negative
Pbr032776.1	POS0061	-0.73292	0.019294	Negative
Pbr032776.1	POS0088	-0.787863	0.0132637	Negative
Pbr032776.1	POS0090	-0.806734	0.01347	Negative
Pbr032776.1	POS0209	-0.695305	0.0309355	Negative
Pbr032776.1	POS0212	-0.755438	0.0153722	Negative
Pbr032776.1	POS0435	-0.829195	0.00959575	Negative
Pbr032776.1	POS0437	-0.77014	0.0151469	Negative
Pbr032776.1	POS0470	-0.733926	0.0202658	Negative
Pbr032776.1	POS0542	-0.758149	0.015812	Negative
Pbr032776.1	POS1154	-0.863703	0.00457804	Negative
Pbr032776.1	POS1157	-0.777527	0.014551	Negative
Pbr032776.1	POS1231	0.654526	0.0481183	positive
Pbr032777.1	POS0007	-0.835378	0.0410293	Negative
Pbr032777.1	POS0021	-0.791064	0.0373452	Negative
Pbr032777.1	POS0032	-0.799732	0.0469186	Negative
Pbr032827.1	POS0539	0.864789	0.0176937	positive
Pbr033442.1	POS0007	-0.787804	0.0298781	Negative
Pbr033442.1	POS0021	-0.720778	0.0410949	Negative
Pbr033442.1	POS0032	-0.744078	0.0432179	Negative
Pbr033442.1	POS0044	-0.712044	0.0349124	Negative
Pbr033442.1	POS0057	-0.713271	0.0374347	Negative
Pbr033442.1	POS0059	-0.729564	0.0464008	Negative
Pbr033442.1	POS0061	-0.66311	0.0412818	Negative
Pbr033442.1	POS0088	-0.707908	0.0341355	Negative
Pbr033442.1	POS0090	-0.70276	0.0317404	Negative
Pbr033442.1	POS0209	-0.685733	0.0371977	Negative
Pbr033442.1	POS0212	-0.762148	0.0383802	Negative
Pbr033442.1	POS0470	-0.868045	0.00796682	Negative
Pbr033442.1	POS0542	-0.723407	0.0444909	Negative
Pbr033442.1	POS0768	-0.685346	0.0351822	Negative
Pbr033442.1	POS1120	-0.669479	0.0404066	Negative
Pbr033442.1	POS1140	-0.858677	0.00713005	Negative
Pbr033442.1	POS1162	-0.703904	0.0334842	Negative
Pbr033442.1	POS1166	-0.719881	0.0374692	Negative
Pbr033442.1	POS1231	0.921525	0.00166457	positive
Pbr033534.1	POS0539	0.758643	0.0407667	positive
Pbr033534.1	POS1140	-0.911671	0.00279349	Negative
Pbr033534.1	POS1162	-0.769941	0.0418036	Negative
Pbr033539.1	POS0007	-0.971885	1.76671e-05	Negative
Pbr033539.1	POS0021	-0.942598	0.000140121	Negative
Pbr033539.1	POS0032	-0.96373	2.74647e-05	Negative
Pbr033539.1	POS0044	-0.91321	0.00043116	Negative
Pbr033539.1	POS0057	-0.889683	0.000735163	Negative
Pbr033539.1	POS0059	-0.935058	0.000181118	Negative
Pbr033539.1	POS0061	-0.829883	0.00314432	Negative
Pbr033539.1	POS0088	-0.893547	0.000699774	Negative
Pbr033539.1	POS0090	-0.901285	0.000567047	Negative
Pbr033539.1	POS0209	-0.767369	0.00972702	Negative
Pbr033539.1	POS0212	-0.854742	0.00200505	Negative
Pbr033539.1	POS0435	-0.873983	0.00118798	Negative
Pbr033539.1	POS0437	-0.820292	0.00371807	Negative
Pbr033539.1	POS0470	-0.921392	0.000335394	Negative
Pbr033539.1	POS0539	0.71859	0.019087	positive
Pbr033539.1	POS0542	-0.818723	0.0036302	Negative
Pbr033539.1	POS1140	-0.724216	0.0185117	Negative
Pbr033539.1	POS1154	-0.913134	0.000370978	Negative
Pbr033539.1	POS1157	-0.853355	0.00192763	Negative
Pbr033539.1	POS1166	-0.649208	0.0437952	Negative
Pbr033539.1	POS1231	0.838775	0.00268203	positive
Pbr033664.1	NEG0550	0.818269	0.0103946	positive
Pbr033664.1	NEG0551	0.838281	0.00760813	positive
Pbr033664.1	POS0148	0.859541	0.00694512	positive
Pbr033664.1	POS0149	0.914601	0.00120527	positive
Pbr033664.1	POS0159	0.924731	0.00138623	positive
Pbr033664.1	POS0259	0.851245	0.0066595	positive
Pbr033790.1	POS0007	-0.748689	0.0481371	Negative
Pbr033826.1	POS0007	-0.79542	0.025648	Negative
Pbr033826.1	POS0032	-0.743321	0.0437437	Negative
Pbr033826.1	POS0470	-0.818901	0.0307287	Negative
Pbr033826.1	POS0539	0.750068	0.0470616	positive
Pbr033826.1	POS1140	-0.806705	0.0269574	Negative
Pbr033826.1	POS1231	0.838967	0.0373584	positive
Pbr035068.1	POS0470	-0.798086	0.0323702	Negative
Pbr035068.1	POS1140	-0.811874	0.0360787	Negative
Pbr035068.1	POS1231	0.873587	0.013246	positive
Pbr035362.1	POS0007	-0.836478	0.00996923	Negative
Pbr035362.1	POS0021	-0.804681	0.00768077	Negative
Pbr035362.1	POS0032	-0.841635	0.017397	Negative
Pbr035362.1	POS0044	-0.830228	0.0077935	Negative
Pbr035362.1	POS0057	-0.824431	0.00598972	Negative
Pbr035362.1	POS0059	-0.867815	0.0160534	Negative
Pbr035362.1	POS0061	-0.761899	0.0107073	Negative
Pbr035362.1	POS0088	-0.801855	0.00690295	Negative
Pbr035362.1	POS0090	-0.803503	0.0072207	Negative
Pbr035362.1	POS0209	-0.767064	0.0103552	Negative
Pbr035362.1	POS0212	-0.831292	0.00910614	Negative
Pbr035362.1	POS0435	-0.788579	0.00784687	Negative
Pbr035362.1	POS0437	-0.758085	0.0108305	Negative
Pbr035362.1	POS0470	-0.838842	0.012494	Negative
Pbr035362.1	POS0539	0.664173	0.0352099	positive
Pbr035362.1	POS0542	-0.784986	0.00789182	Negative
Pbr035362.1	POS1120	-0.644083	0.0423258	Negative
Pbr035362.1	POS1140	-0.79612	0.00722369	Negative
Pbr035362.1	POS1154	-0.830049	0.00671007	Negative
Pbr035362.1	POS1157	-0.807792	0.00789774	Negative
Pbr035362.1	POS1162	-0.734377	0.0143759	Negative
Pbr035362.1	POS1166	-0.753619	0.0110937	Negative
Pbr035362.1	POS1231	0.827153	0.00630714	positive
Pbr035455.1	NEG0550	0.802765	0.0146702	positive
Pbr035455.1	NEG0551	0.828223	0.00982944	positive
Pbr035455.1	POS0148	0.854998	0.00795998	positive
Pbr035455.1	POS0149	0.897006	0.00272806	positive
Pbr035455.1	POS0159	0.909171	0.00315563	positive
Pbr035455.1	POS0259	0.842786	0.00843246	positive
Pbr035459.1	NEG0550	0.817262	0.0106398	positive
Pbr035459.1	NEG0551	0.837403	0.0097316	positive
Pbr035459.1	POS0148	0.837539	0.0129296	positive
Pbr035459.1	POS0149	0.903266	0.00207655	positive
Pbr035459.1	POS0159	0.913535	0.00254481	positive
Pbr035459.1	POS0259	0.833179	0.00868161	positive
Pbr035464.1	NEG0550	0.806203	0.0136263	positive
Pbr035464.1	NEG0551	0.827972	0.00989039	positive
Pbr035464.1	POS0148	0.851372	0.00884695	positive
Pbr035464.1	POS0149	0.905775	0.00185184	positive
Pbr035464.1	POS0159	0.915933	0.00225024	positive
Pbr035464.1	POS0259	0.842613	0.00847188	positive
Pbr035465.1	NEG0550	0.806267	0.0136075	positive
Pbr035465.1	NEG0551	0.834517	0.00838968	positive
Pbr035465.1	POS0148	0.884388	0.00300221	positive
Pbr035465.1	POS0149	0.888949	0.00378295	positive
Pbr035465.1	POS0159	0.904431	0.00393952	positive
Pbr035465.1	POS0259	0.859032	0.00529026	positive
Pbr035594.1	POS0007	-0.77501	0.0381169	Negative
Pbr035594.1	POS0470	-0.767131	0.0351661	Negative
Pbr035594.1	POS0539	0.778432	0.0476897	positive
Pbr035594.1	POS1140	-0.808608	0.0387884	Negative
Pbr036149.1	POS0007	-0.910449	0.00296628	Negative
Pbr036149.1	POS0021	-0.868142	0.00397079	Negative
Pbr036149.1	POS0032	-0.88296	0.00316591	Negative
Pbr036149.1	POS0044	-0.773471	0.0174265	Negative
Pbr036149.1	POS0057	-0.744984	0.0196592	Negative
Pbr036149.1	POS0059	-0.791076	0.018668	Negative
Pbr036149.1	POS0061	-0.675635	0.0397085	Negative
Pbr036149.1	POS0088	-0.754778	0.0181341	Negative
Pbr036149.1	POS0090	-0.767601	0.0174366	Negative
Pbr036149.1	POS0209	-0.711888	0.0262417	Negative
Pbr036149.1	POS0212	-0.782461	0.0189367	Negative
Pbr036149.1	POS0435	-0.73467	0.0214671	Negative
Pbr036149.1	POS0437	-0.642477	0.0495397	Negative
Pbr036149.1	POS0470	-0.891517	0.00341806	Negative
Pbr036149.1	POS0539	0.72833	0.0220587	positive
Pbr036149.1	POS0542	-0.777554	0.0181798	Negative
Pbr036149.1	POS1140	-0.671541	0.0394167	Negative
Pbr036149.1	POS1154	-0.756801	0.0191196	Negative
Pbr036149.1	POS1157	-0.653335	0.0462071	Negative
Pbr036149.1	POS1231	0.857781	0.00439557	positive
Pbr036249.1	POS0007	-0.80763	0.0198143	Negative
Pbr036249.1	POS0021	-0.73175	0.0314247	Negative
Pbr036249.1	POS0032	-0.771197	0.0272444	Negative
Pbr036249.1	POS0044	-0.699432	0.0383001	Negative
Pbr036249.1	POS0057	-0.688499	0.0410373	Negative
Pbr036249.1	POS0059	-0.737492	0.0319669	Negative
Pbr036249.1	POS0088	-0.674209	0.0404062	Negative
Pbr036249.1	POS0090	-0.681078	0.0420731	Negative
Pbr036249.1	POS0212	-0.705775	0.0415423	Negative
Pbr036249.1	POS0470	-0.829898	0.0157157	Negative
Pbr036249.1	POS0539	0.790722	0.0225608	positive
Pbr036249.1	POS0542	-0.679518	0.0402178	Negative
Pbr036249.1	POS1120	-0.700463	0.0409227	Negative
Pbr036249.1	POS1140	-0.890426	0.00713917	Negative
Pbr036249.1	POS1162	-0.740959	0.0340608	Negative
Pbr036249.1	POS1166	-0.751996	0.0325632	Negative
Pbr036249.1	POS1231	0.889804	0.00365836	positive
Pbr036841.1	NEG0550	0.808603	0.0258617	positive
Pbr036841.1	NEG0551	0.795178	0.0257751	positive
Pbr036841.1	POS0149	0.918607	0.00195337	positive
Pbr036841.1	POS0159	0.918056	0.00100599	positive
Pbr036850.1	NEG0550	0.808637	0.0258427	positive
Pbr036850.1	NEG0551	0.79522	0.0257529	positive
Pbr036850.1	POS0149	0.918665	0.0019473	positive
Pbr036850.1	POS0159	0.918112	0.00100296	positive
Pbr036866.1	POS0007	-0.837207	0.0391268	Negative
Pbr036866.1	POS0021	-0.809277	0.0382216	Negative
Pbr036866.1	POS0032	-0.803412	0.0289387	Negative
Pbr036866.1	POS0539	0.760714	0.0491792	positive
Pbr036871.1	POS0470	-0.80143	0.0301829	Negative
Pbr036871.1	POS1140	-0.828328	0.0245099	Negative
Pbr036871.1	POS1231	0.925802	0.0013017	positive
Pbr037128.1	POS0021	-0.730843	0.045514	Negative
Pbr037128.1	POS0032	-0.758494	0.0340587	Negative
Pbr037128.1	POS0539	0.794579	0.0260919	positive
Pbr037128.1	POS1140	-0.795664	0.0340269	Negative
Pbr037128.1	POS1231	0.773788	0.0311864	positive
Pbr038102.1	POS0007	-0.800454	0.0231072	Negative
Pbr038102.1	POS0021	-0.72302	0.039773	Negative
Pbr038102.1	POS0032	-0.765958	0.0359039	Negative
Pbr038102.1	POS0044	-0.719826	0.0374994	Negative
Pbr038102.1	POS0057	-0.706625	0.0376395	Negative
Pbr038102.1	POS0059	-0.735362	0.0424791	Negative
Pbr038102.1	POS0088	-0.697701	0.0363937	Negative
Pbr038102.1	POS0090	-0.702213	0.0368953	Negative
Pbr038102.1	POS0212	-0.691929	0.0366421	Negative
Pbr038102.1	POS0470	-0.834102	0.0141327	Negative
Pbr038102.1	POS0539	0.750463	0.0389644	positive
Pbr038102.1	POS0542	-0.656303	0.0499252	Negative
Pbr038102.1	POS1120	-0.677904	0.0410293	Negative
Pbr038102.1	POS1140	-0.851814	0.0131023	Negative
Pbr038102.1	POS1162	-0.708384	0.0400777	Negative
Pbr038102.1	POS1166	-0.72538	0.0432166	Negative
Pbr038102.1	POS1231	0.85322	0.0251581	positive
Pbr038546.1	POS0149	0.877275	0.011658	positive
Pbr038546.1	POS0159	0.872443	0.00688515	positive
Pbr039228.1	POS0007	-0.809553	0.0379898	Negative
Pbr039228.1	POS0021	-0.780283	0.0460556	Negative
Pbr039228.1	POS0032	-0.770778	0.0411776	Negative
Pbr039472.1	POS1120	0.855111	0.0237999	positive
Pbr039472.1	POS1162	0.777204	0.0487964	positive
Pbr039472.1	POS1166	0.798491	0.0481489	positive
Pbr039957.1	POS1140	0.866186	0.0169212	positive
Pbr040191.1	POS1140	-0.844624	0.0320806	Negative
Pbr040221.1	POS0057	0.733649	0.0381604	positive
Pbr040221.1	POS0059	0.737761	0.0409285	positive
Pbr040221.1	POS0061	0.724039	0.0391821	positive
Pbr040221.1	POS0088	0.740682	0.0456133	positive
Pbr040221.1	POS0435	0.709133	0.0436307	positive
Pbr040483.1	POS1120	0.809054	0.0384101	positive
Pbr040483.1	POS1140	0.79352	0.0266586	positive
Pbr040483.1	POS1162	0.799679	0.0313142	positive
Pbr040483.1	POS1166	0.828808	0.0484413	positive
Pbr040641.3	POS0007	-0.826894	0.0126946	Negative
Pbr040641.3	POS0021	-0.763765	0.0207303	Negative
Pbr040641.3	POS0032	-0.805105	0.0167442	Negative
Pbr040641.3	POS0044	-0.777124	0.0209441	Negative
Pbr040641.3	POS0057	-0.771627	0.0202748	Negative
Pbr040641.3	POS0059	-0.792209	0.018249	Negative
Pbr040641.3	POS0061	-0.707448	0.0297723	Negative
Pbr040641.3	POS0088	-0.760772	0.0178656	Negative
Pbr040641.3	POS0090	-0.760142	0.0165554	Negative
Pbr040641.3	POS0212	-0.679359	0.0379265	Negative
Pbr040641.3	POS0435	-0.655054	0.0453125	Negative
Pbr040641.3	POS0470	-0.888564	0.0076802	Negative
Pbr040641.3	POS0539	0.762593	0.0190422	positive
Pbr040641.3	POS1120	-0.700461	0.030693	Negative
Pbr040641.3	POS1140	-0.852423	0.00858262	Negative
Pbr040641.3	POS1154	-0.660843	0.044744	Negative
Pbr040641.3	POS1162	-0.739011	0.0200687	Negative
Pbr040641.3	POS1166	-0.759475	0.0154579	Negative
Pbr040641.3	POS1231	0.886146	0.00421439	positive
Pbr040810.2	POS0007	-0.784453	0.0425261	Negative
Pbr040810.2	POS0021	-0.739502	0.0398296	Negative
Pbr040810.2	POS0032	-0.764431	0.0307349	Negative
Pbr040810.2	POS0057	-0.693643	0.048863	Negative
Pbr040810.2	POS0059	-0.700739	0.0489254	Negative
Pbr040810.2	POS0090	-0.673801	0.0493094	Negative
Pbr040810.2	POS0470	-0.776853	0.02947	Negative
Pbr040810.2	POS0539	0.890746	0.00704924	positive
Pbr040810.2	POS1140	-0.843754	0.0164266	Negative
Pbr040810.2	POS1162	-0.710346	0.0476683	Negative
Pbr040810.2	POS1166	-0.737901	0.0357347	Negative
Pbr040810.2	POS1231	0.77932	0.0351748	positive
Pbr040963.1	POS0032	-0.70366	0.0470336	Negative
Pbr040963.1	POS0044	-0.699507	0.0452178	Negative
Pbr040963.1	POS0090	-0.668973	0.0487825	Negative
Pbr040963.1	POS0470	-0.840744	0.0178178	Negative
Pbr040963.1	POS1140	-0.831537	0.0150835	Negative
Pbr040963.1	POS1231	0.968318	3.00883e-05	positive
Pbr041370.1	POS0007	-0.79622	0.0336411	Negative
Pbr041370.1	POS0021	-0.80376	0.0430867	Negative
Pbr041370.1	POS0032	-0.755902	0.0427074	Negative
Pbr041370.1	POS0044	-0.692258	0.0456075	Negative
Pbr041370.1	POS0059	-0.763995	0.0464557	Negative
Pbr041370.1	POS0061	-0.66335	0.0488843	Negative
Pbr041370.1	POS0088	-0.692291	0.0497319	Negative
Pbr041370.1	POS0090	-0.689252	0.0437683	Negative
Pbr041370.1	POS0539	0.652947	0.0489891	positive
Pbr041370.1	POS1154	-0.680368	0.0454797	Negative
Pbr041370.1	POS1162	-0.662778	0.0463182	Negative
Pbr041370.1	POS1166	-0.671885	0.047104	Negative
Pbr041386.1	POS0021	-0.78071	0.0456841	Negative
Pbr041386.1	POS0032	-0.774901	0.0381933	Negative
Pbr041751.3	POS0539	0.808705	0.019353	positive
Pbr041751.3	POS1120	-0.808946	0.0256678	Negative
Pbr041751.3	POS1140	-0.78715	0.0242111	Negative
Pbr041751.3	POS1162	-0.824213	0.0270955	Negative
Pbr041751.3	POS1166	-0.840053	0.0362983	Negative
Pbr041880.2	POS0149	0.798388	0.0482525	positive
Pbr042111.1	POS1120	0.907188	0.00346749	positive
Pbr042111.1	POS1140	0.796797	0.0249331	positive
Pbr042111.1	POS1162	0.853077	0.0126314	positive
Pbr042111.1	POS1166	0.852469	0.00857116	positive
Pbr042208.1	POS0007	-0.859609	0.0103962	Negative
Pbr042208.1	POS0021	-0.813922	0.0114843	Negative
Pbr042208.1	POS0032	-0.844595	0.00802646	Negative
Pbr042208.1	POS0044	-0.760918	0.0217809	Negative
Pbr042208.1	POS0057	-0.756817	0.0210261	Negative
Pbr042208.1	POS0059	-0.769146	0.0242315	Negative
Pbr042208.1	POS0061	-0.692676	0.0362877	Negative
Pbr042208.1	POS0088	-0.745005	0.0212903	Negative
Pbr042208.1	POS0090	-0.755634	0.0195001	Negative
Pbr042208.1	POS0435	-0.703164	0.0338224	Negative
Pbr042208.1	POS0470	-0.865587	0.0172493	Negative
Pbr042208.1	POS0539	0.857231	0.00744808	positive
Pbr042208.1	POS1140	-0.766656	0.0221646	Negative
Pbr042208.1	POS1154	-0.71798	0.0296231	Negative
Pbr042208.1	POS1231	0.83924	0.007418	positive
Pbr042211.1	POS0007	-0.859029	0.0070542	Negative
Pbr042211.1	POS0021	-0.818219	0.0124881	Negative
Pbr042211.1	POS0032	-0.823585	0.0137537	Negative
Pbr042211.1	POS0057	-0.692733	0.0453262	Negative
Pbr042211.1	POS0059	-0.747118	0.0308645	Negative
Pbr042211.1	POS0088	-0.688499	0.0410371	Negative
Pbr042211.1	POS0090	-0.697311	0.0465596	Negative
Pbr042211.1	POS0470	-0.874935	0.00632389	Negative
Pbr042211.1	POS0539	0.809666	0.0126317	positive
Pbr042211.1	POS0542	-0.688669	0.0440973	Negative
Pbr042211.1	POS1140	-0.79824	0.0138288	Negative
Pbr042211.1	POS1154	-0.684675	0.0402136	Negative
Pbr042211.1	POS1231	0.892292	0.00662669	positive
Pbr042213.1	POS0007	-0.83772	0.0128684	Negative
Pbr042213.1	POS0021	-0.779252	0.0176101	Negative
Pbr042213.1	POS0032	-0.82329	0.0138513	Negative
Pbr042213.1	POS0044	-0.747583	0.0272289	Negative
Pbr042213.1	POS0057	-0.724002	0.0320756	Negative
Pbr042213.1	POS0059	-0.804539	0.0141243	Negative
Pbr042213.1	POS0088	-0.718584	0.0293673	Negative
Pbr042213.1	POS0090	-0.722353	0.0301222	Negative
Pbr042213.1	POS0212	-0.697602	0.0364412	Negative
Pbr042213.1	POS0435	-0.655765	0.0474427	Negative
Pbr042213.1	POS0470	-0.893711	0.00312796	Negative
Pbr042213.1	POS0539	0.817765	0.0126201	positive
Pbr042213.1	POS0542	-0.653028	0.0463682	Negative
Pbr042213.1	POS1140	-0.79543	0.0146531	Negative
Pbr042213.1	POS1154	-0.724403	0.0350754	Negative
Pbr042213.1	POS1157	-0.661247	0.0471538	Negative
Pbr042213.1	POS1162	-0.687796	0.0362325	Negative
Pbr042213.1	POS1166	-0.690576	0.0372902	Negative
Pbr042213.1	POS1231	0.921405	0.00167579	positive
Pbr042214.1	POS1231	0.909125	0.00316267	positive
Pbr042215.1	POS0007	-0.866159	0.0169359	Negative
Pbr042215.1	POS0021	-0.847808	0.00734211	Negative
Pbr042215.1	POS0032	-0.851122	0.00891076	Negative
Pbr042215.1	POS0044	-0.755359	0.026937	Negative
Pbr042215.1	POS0057	-0.760596	0.0281597	Negative
Pbr042215.1	POS0059	-0.740899	0.0272747	Negative
Pbr042215.1	POS0061	-0.721411	0.0281896	Negative
Pbr042215.1	POS0088	-0.749619	0.0263386	Negative
Pbr042215.1	POS0090	-0.764808	0.0305319	Negative
Pbr042215.1	POS0435	-0.735553	0.0269524	Negative
Pbr042215.1	POS0437	-0.662788	0.0492077	Negative
Pbr042215.1	POS0470	-0.820675	0.0117908	Negative
Pbr042215.1	POS0539	0.85523	0.0118582	positive
Pbr042215.1	POS1140	-0.690561	0.0372976	Negative
Pbr042215.1	POS1154	-0.726684	0.0282589	Negative
Pbr042215.1	POS1231	0.718002	0.0274988	positive
Pbr042216.1	POS0007	-0.95489	0.000144696	Negative
Pbr042216.1	POS0021	-0.932505	0.000429267	Negative
Pbr042216.1	POS0032	-0.927503	0.00039187	Negative
Pbr042216.1	POS0044	-0.829108	0.00801388	Negative
Pbr042216.1	POS0057	-0.818289	0.00692656	Negative
Pbr042216.1	POS0059	-0.808038	0.00785529	Negative
Pbr042216.1	POS0061	-0.782467	0.0110452	Negative
Pbr042216.1	POS0088	-0.822891	0.00799091	Negative
Pbr042216.1	POS0090	-0.840008	0.00726836	Negative
Pbr042216.1	POS0212	-0.726626	0.0212124	Negative
Pbr042216.1	POS0435	-0.82124	0.00727174	Negative
Pbr042216.1	POS0437	-0.739034	0.0200616	Negative
Pbr042216.1	POS0470	-0.868728	0.00389542	Negative
Pbr042216.1	POS0539	0.738	0.0190291	positive
Pbr042216.1	POS0542	-0.716034	0.0232926	Negative
Pbr042216.1	POS1140	-0.665266	0.0402477	Negative
Pbr042216.1	POS1154	-0.804178	0.00776423	Negative
Pbr042216.1	POS1157	-0.693285	0.0300006	Negative
Pbr042216.1	POS1231	0.758024	0.0158458	positive
Pbr042436.1	NEG0550	0.778328	0.0358366	positive
Pbr042436.1	NEG0551	0.790005	0.0381414	positive
Pbr042436.1	POS0149	0.852007	0.0130296	positive
Pbr042436.1	POS0159	0.857144	0.0224025	positive
Pbr042443.1	NEG0550	0.778842	0.0354926	positive
Pbr042443.1	NEG0551	0.790966	0.0374182	positive
Pbr042443.1	POS0149	0.852518	0.0128382	positive
Pbr042443.1	POS0159	0.857797	0.021967	positive
Pbr042536.1	POS0007	-0.84697	0.00601289	Negative
Pbr042536.1	POS0021	-0.821901	0.00818144	Negative
Pbr042536.1	POS0032	-0.867063	0.00411243	Negative
Pbr042536.1	POS0044	-0.830236	0.00779191	Negative
Pbr042536.1	POS0057	-0.783256	0.0108794	Negative
Pbr042536.1	POS0059	-0.868779	0.0051852	Negative
Pbr042536.1	POS0061	-0.712463	0.0297494	Negative
Pbr042536.1	POS0088	-0.804109	0.00855326	Negative
Pbr042536.1	POS0090	-0.811505	0.00909446	Negative
Pbr042536.1	POS0212	-0.677484	0.0412427	Negative
Pbr042536.1	POS0435	-0.804359	0.00945284	Negative
Pbr042536.1	POS0437	-0.784139	0.0116685	Negative
Pbr042536.1	POS0470	-0.762558	0.0146569	Negative
Pbr042536.1	POS1154	-0.901477	0.00449822	Negative
Pbr042536.1	POS1157	-0.878215	0.00563861	Negative
Pbr042536.1	POS1231	0.683928	0.0405949	positive
Pbr042664.1	NEG0550	0.79879	0.0159502	positive
Pbr042664.1	NEG0551	0.807622	0.0158543	positive
Pbr042664.1	POS0148	0.912027	0.00274461	positive
Pbr042664.1	POS0149	0.831814	0.011234	positive
Pbr042664.1	POS0159	0.845507	0.0104368	positive
Pbr042664.1	POS0259	0.875414	0.00622006	positive
Note: The up-regulated mRNAs/compounds were colored by blue background, while the down-regulated mRNAs/compounds were colored with yellow background. The character with red color represents that these mRNAs overlapped to the mRNAs responsive to fruit senescence under HT.

## Sheet: Table S6
Table S6 The mRNAs and their correlated compounds that were responsive to fruit senescence under LT condition
mRNA	Compound	Pearson correlation coefficient	FDR	Correlation
Pbr000321.4	NEG0545	0.893632	0.00366112	Positive
Pbr000321.4	NEG0578	0.894219	0.00714836	Positive
Pbr000383.1	POS0164	0.777436	0.028342	Positive
Pbr000383.1	POS0189	0.78097	0.0318218	Positive
Pbr000383.1	POS0218	0.768419	0.0250602	Positive
Pbr000383.1	POS0222	0.775276	0.0252865	Positive
Pbr000383.1	POS0226	0.746457	0.0291168	Positive
Pbr000383.1	POS0228	0.754538	0.0283227	Positive
Pbr000383.1	POS1280	0.78603	0.0360892	Positive
Pbr000383.1	POS1282	0.812579	0.0276212	Positive
Pbr000383.1	POS1290	0.887617	0.00464754	Positive
Pbr000383.1	POS1292	0.900697	0.00543103	Positive
Pbr000415.1	NEG0412	-0.716913	0.0414735	Negative
Pbr000415.1	NEG0465	0.714216	0.0395036	Positive
Pbr000415.1	NEG0516	-0.785694	0.0484344	Negative
Pbr000415.1	NEG0545	0.775437	0.0441205	Positive
Pbr000415.1	POS0164	-0.71865	0.044498	Negative
Pbr000415.1	POS0189	-0.703708	0.0421822	Negative
Pbr000415.1	POS0192	-0.861801	0.0226739	Negative
Pbr000415.1	POS0222	-0.730868	0.046445	Negative
Pbr000415.1	POS0228	-0.725894	0.0444775	Negative
Pbr000415.1	POS0278	-0.736908	0.0483878	Negative
Pbr000449.1	NEG0412	-0.781007	0.0397488	Negative
Pbr000449.1	NEG0465	0.843348	0.0193776	Positive
Pbr000449.1	NEG0516	-0.804759	0.0328015	Negative
Pbr000449.1	POS0192	-0.850739	0.0315316	Negative
Pbr000497.1	NEG0545	-0.748721	0.0255139	Negative
Pbr000497.1	NEG0550	-0.826134	0.0100583	Negative
Pbr000497.1	NEG0551	-0.816881	0.00939211	Negative
Pbr000497.1	NEG0553	-0.845885	0.00722984	Negative
Pbr000497.1	NEG0578	-0.741657	0.022458	Negative
Pbr000497.1	POS0147	-0.944574	0.000420126	Negative
Pbr000497.1	POS0148	-0.790377	0.0132511	Negative
Pbr000497.1	POS0149	-0.932681	0.000495071	Negative
Pbr000497.1	POS0159	-0.926511	0.000485314	Negative
Pbr000497.1	POS0259	-0.807196	0.0103719	Negative
Pbr000497.1	POS0260	-0.916611	0.000633472	Negative
Pbr000497.1	POS0288	-0.825752	0.00870187	Negative
Pbr000497.1	POS1280	0.743146	0.0255884	Positive
Pbr000497.1	POS1282	0.741696	0.0241707	Positive
Pbr000555.1	POS0147	0.787452	0.0467996	Positive
Pbr000555.1	POS0149	0.758126	0.0299886	Positive
Pbr000555.1	POS0159	0.764128	0.0308987	Positive
Pbr000555.1	POS0260	0.770997	0.0319006	Positive
Pbr000555.1	POS1268	-0.787278	0.0352193	Negative
Pbr000555.1	POS1274	-0.738422	0.0367582	Negative
Pbr000555.1	POS1282	-0.778496	0.0333427	Negative
Pbr000672.1	NEG0045	-0.760546	0.0460339	Negative
Pbr000672.1	NEG0516	-0.6899	0.0411439	Negative
Pbr000672.1	NEG0545	0.905147	0.002224	Positive
Pbr000672.1	NEG0551	0.65187	0.0473347	Positive
Pbr000672.1	NEG0553	0.670279	0.0420215	Positive
Pbr000672.1	NEG0578	0.92818	0.00131618	Positive
Pbr000672.1	POS0147	0.728972	0.0424811	Positive
Pbr000672.1	POS0149	0.727853	0.0353445	Positive
Pbr000672.1	POS0164	-0.685204	0.0411199	Negative
Pbr000672.1	POS0189	-0.678013	0.0424919	Negative
Pbr000672.1	POS0192	-0.803575	0.0336444	Negative
Pbr000672.1	POS0218	-0.706696	0.0438699	Negative
Pbr000672.1	POS0222	-0.702698	0.0427633	Negative
Pbr000672.1	POS0226	-0.697982	0.0423009	Negative
Pbr000672.1	POS0228	-0.692567	0.0423962	Negative
Pbr000672.1	POS0260	0.73937	0.0465646	Positive
Pbr000672.1	POS0278	-0.728831	0.0383138	Negative
Pbr000672.1	POS1274	-0.732756	0.0451318	Negative
Pbr000672.1	POS1280	-0.669092	0.0405944	Negative
Pbr000672.1	POS1282	-0.674375	0.0420934	Negative
Pbr000767.1	NEG0545	0.876567	0.0139428	Positive
Pbr000767.1	NEG0578	0.871312	0.00834398	Positive
Pbr000767.1	POS0147	0.763447	0.0312686	Positive
Pbr000767.1	POS0149	0.78201	0.0259983	Positive
Pbr000767.1	POS0159	0.798951	0.0278193	Positive
Pbr000767.1	POS0192	-0.853593	0.00967775	Negative
Pbr000767.1	POS0260	0.790016	0.0266933	Positive
Pbr001071.1	POS1280	0.812565	0.0207224	Positive
Pbr001071.1	POS1282	0.831003	0.0178354	Positive
Pbr001071.1	POS1290	0.92592	0.00075405	Positive
Pbr001071.1	POS1292	0.940071	0.000593124	Positive
Pbr001155.2	NEG0045	0.732699	0.0277977	Positive
Pbr001155.2	NEG0545	-0.771951	0.0209024	Negative
Pbr001155.2	NEG0550	-0.862627	0.00368302	Negative
Pbr001155.2	NEG0551	-0.870075	0.00347795	Negative
Pbr001155.2	NEG0553	-0.88206	0.00572705	Negative
Pbr001155.2	NEG0578	-0.752122	0.0221148	Negative
Pbr001155.2	POS0147	-0.815248	0.0111434	Negative
Pbr001155.2	POS0148	-0.766403	0.0207797	Negative
Pbr001155.2	POS0149	-0.874543	0.00373905	Negative
Pbr001155.2	POS0159	-0.885901	0.00992527	Negative
Pbr001155.2	POS0259	-0.757626	0.0219964	Negative
Pbr001155.2	POS0260	-0.87664	0.00463577	Negative
Pbr001155.2	POS0288	-0.812775	0.0103125	Negative
Pbr001160.1	POS0451	-0.728389	0.0482109	Negative
Pbr001259.1	NEG0550	0.851581	0.00769463	Positive
Pbr001259.1	NEG0551	0.845299	0.00734781	Positive
Pbr001259.1	NEG0553	0.7944	0.0122206	Positive
Pbr001259.1	POS0147	0.821122	0.00756219	Positive
Pbr001259.1	POS0148	0.943247	0.000466393	Positive
Pbr001259.1	POS0149	0.834296	0.00615233	Positive
Pbr001259.1	POS0159	0.837762	0.00642704	Positive
Pbr001259.1	POS0259	0.919527	0.000722738	Positive
Pbr001259.1	POS0260	0.84112	0.00685962	Positive
Pbr001259.1	POS0288	0.93624	0.000389766	Positive
Pbr001426.1	NEG0465	0.838789	0.0437905	Positive
Pbr001557.1	NEG0465	0.851792	0.0305916	Positive
Pbr001836.1	NEG0545	0.858194	0.0126617	Positive
Pbr001836.1	NEG0578	0.876301	0.0140728	Positive
Pbr001936.1	NEG0516	-0.771207	0.0272396	Negative
Pbr001936.1	NEG0545	0.71237	0.0442313	Positive
Pbr001936.1	NEG0578	0.736473	0.0341004	Positive
Pbr001936.1	POS0164	-0.773338	0.030571	Negative
Pbr001936.1	POS0189	-0.759701	0.0259487	Negative
Pbr001936.1	POS0192	-0.779777	0.0406853	Negative
Pbr001936.1	POS0226	-0.784724	0.049354	Negative
Pbr001936.1	POS0228	-0.776397	0.0346744	Negative
Pbr001936.1	POS0278	-0.764942	0.026653	Negative
Pbr002025.1	NEG0465	0.867078	0.0191819	Positive
Pbr002114.1	NEG0465	0.829705	0.0276351	Positive
Pbr002114.1	POS0278	-0.86559	0.0201225	Negative
Pbr002303.1	NEG0545	0.867311	0.0190378	Positive
Pbr002303.1	NEG0578	0.854066	0.0143169	Positive
Pbr002483.1	NEG0545	0.883635	0.00540348	Positive
Pbr002483.1	NEG0578	0.915369	0.00270327	Positive
Pbr002525.1	NEG0412	-0.793404	0.0415666	Negative
Pbr002525.1	NEG0465	0.814045	0.0400834	Positive
Pbr002525.1	POS0192	-0.84321	0.0389012	Negative
Pbr002526.1	POS0192	0.854139	0.0285726	Positive
Pbr002545.1	NEG0550	0.903791	0.00157726	Positive
Pbr002545.1	NEG0551	0.918498	0.00114615	Positive
Pbr002545.1	NEG0553	0.922376	0.0018513	Positive
Pbr002545.1	POS0147	0.790769	0.013148	Positive
Pbr002545.1	POS0148	0.889406	0.0017341	Positive
Pbr002545.1	POS0149	0.816506	0.00842084	Positive
Pbr002545.1	POS0159	0.822541	0.0082258	Positive
Pbr002545.1	POS0259	0.882412	0.00188452	Positive
Pbr002545.1	POS0260	0.83371	0.00713739	Positive
Pbr002545.1	POS0288	0.894896	0.00173793	Positive
Pbr002751.1	POS0278	-0.858581	0.0250279	Negative
Pbr002773.1	NEG0465	0.8439	0.0381767	Positive
Pbr002773.1	NEG0516	-0.8157	0.0154404	Negative
Pbr002773.1	POS0164	-0.80355	0.0126236	Negative
Pbr002773.1	POS0189	-0.783361	0.0152004	Negative
Pbr002773.1	POS0218	-0.818218	0.0242832	Negative
Pbr002773.1	POS0222	-0.817712	0.0184272	Negative
Pbr002773.1	POS0226	-0.824993	0.0310223	Negative
Pbr002773.1	POS0228	-0.81484	0.013122	Negative
Pbr002773.1	POS0278	-0.789811	0.0148902	Negative
Pbr002773.1	POS0451	-0.804855	0.0140287	Negative
Pbr003142.1	NEG0545	-0.818705	0.036014	Negative
Pbr003142.1	NEG0578	-0.83798	0.0447331	Negative
Pbr003220.2	POS0129	-0.735267	0.0434275	Negative
Pbr003220.2	POS0164	-0.763909	0.0361869	Negative
Pbr003220.2	POS0189	-0.752444	0.0377091	Negative
Pbr003220.2	POS0218	-0.775497	0.0352574	Negative
Pbr003220.2	POS0222	-0.780503	0.0401306	Negative
Pbr003220.2	POS0228	-0.788494	0.0458504	Negative
Pbr003220.2	POS0278	-0.867493	0.0189258	Negative
Pbr003237.1	NEG0465	0.839851	0.0425764	Positive
Pbr003259.1	POS0451	0.870686	0.01704	Positive
Pbr003303.1	NEG0465	0.755467	0.0313695	Positive
Pbr003303.1	POS0164	-0.79835	0.0187794	Negative
Pbr003303.1	POS0189	-0.78278	0.0219583	Negative
Pbr003303.1	POS0192	-0.706055	0.048281	Negative
Pbr003303.1	POS0218	-0.814366	0.0265287	Negative
Pbr003303.1	POS0222	-0.810356	0.0217701	Negative
Pbr003303.1	POS0226	-0.817776	0.0367995	Negative
Pbr003303.1	POS0228	-0.806578	0.0189222	Negative
Pbr003303.1	POS0278	-0.738973	0.0364426	Negative
Pbr003303.1	POS0451	-0.732155	0.0364375	Negative
Pbr003345.1	NEG0465	0.851706	0.0306681	Positive
Pbr003345.1	NEG0516	-0.747532	0.0317932	Negative
Pbr003345.1	POS0164	-0.786265	0.020528	Negative
Pbr003345.1	POS0189	-0.76903	0.0247878	Negative
Pbr003345.1	POS0218	-0.797843	0.018978	Negative
Pbr003345.1	POS0222	-0.800111	0.0271528	Negative
Pbr003345.1	POS0226	-0.80551	0.0322749	Negative
Pbr003345.1	POS0228	-0.799729	0.0218967	Negative
Pbr003345.1	POS0278	-0.832967	0.0254582	Negative
Pbr003453.1	NEG0045	-0.768112	0.0223983	Negative
Pbr003453.1	NEG0545	0.899774	0.00282718	Positive
Pbr003453.1	NEG0550	0.761545	0.0226234	Positive
Pbr003453.1	NEG0551	0.780764	0.0319465	Positive
Pbr003453.1	NEG0553	0.823268	0.021558	Positive
Pbr003453.1	NEG0578	0.911654	0.00326179	Positive
Pbr003453.1	POS0147	0.772389	0.0233287	Positive
Pbr003453.1	POS0149	0.774949	0.0254397	Positive
Pbr003453.1	POS0159	0.775598	0.029326	Positive
Pbr003453.1	POS0260	0.788823	0.0341646	Positive
Pbr003453.1	POS1268	-0.727417	0.0301025	Negative
Pbr003453.1	POS1280	-0.732204	0.0331002	Negative
Pbr003453.1	POS1282	-0.731666	0.0305911	Negative
Pbr003551.2	NEG0545	0.788152	0.0230801	Positive
Pbr003551.2	NEG0578	0.799578	0.021966	Positive
Pbr003551.2	POS0147	0.825243	0.0154175	Positive
Pbr003551.2	POS0149	0.832276	0.0259082	Positive
Pbr003551.2	POS0159	0.848094	0.033989	Positive
Pbr003551.2	POS0260	0.827935	0.0192489	Positive
Pbr003581.1	POS0164	-0.762646	0.0369929	Negative
Pbr003581.1	POS0189	-0.747391	0.0358496	Negative
Pbr003581.1	POS0192	-0.748152	0.0404671	Negative
Pbr003581.1	POS0222	-0.772814	0.0462974	Negative
Pbr003581.1	POS0228	-0.763179	0.0439808	Negative
Pbr003581.1	POS0451	-0.726117	0.0443301	Negative
Pbr003594.1	NEG0465	0.873481	0.0155093	Positive
Pbr003629.1	NEG0545	0.812007	0.0419668	Positive
Pbr003672.1	POS1280	0.863461	0.00538199	Positive
Pbr003672.1	POS1282	0.87483	0.00493642	Positive
Pbr003672.1	POS1290	0.916461	0.001277	Positive
Pbr003672.1	POS1292	0.918531	0.00228829	Positive
Pbr003864.1	NEG0516	-0.706453	0.0480179	Negative
Pbr003864.1	POS0164	-0.723612	0.0460005	Negative
Pbr003864.1	POS0189	-0.713502	0.0478854	Negative
Pbr003864.1	POS0222	-0.736904	0.0483909	Negative
Pbr003864.1	POS0228	-0.729828	0.0471798	Negative
Pbr004057.1	POS0147	0.801776	0.0262176	Positive
Pbr004057.1	POS0149	0.819162	0.0356329	Positive
Pbr004057.1	POS0260	0.816443	0.025299	Positive
Pbr004107.1	NEG0045	0.74802	0.0258071	Positive
Pbr004107.1	NEG0545	-0.726753	0.0329349	Negative
Pbr004107.1	NEG0550	-0.84691	0.00585559	Negative
Pbr004107.1	NEG0551	-0.858795	0.00497318	Negative
Pbr004107.1	NEG0553	-0.873025	0.00393792	Negative
Pbr004107.1	NEG0578	-0.713572	0.0367983	Negative
Pbr004107.1	POS0147	-0.838559	0.00629385	Negative
Pbr004107.1	POS0148	-0.775811	0.0175265	Negative
Pbr004107.1	POS0149	-0.89219	0.00388139	Negative
Pbr004107.1	POS0159	-0.893934	0.00723228	Negative
Pbr004107.1	POS0259	-0.776847	0.0191031	Negative
Pbr004107.1	POS0260	-0.87736	0.00452003	Negative
Pbr004107.1	POS0288	-0.795686	0.0148802	Negative
Pbr004134.1	NEG0545	0.780123	0.0404207	Positive
Pbr004134.1	NEG0578	0.791223	0.0434307	Positive
Pbr004134.1	POS0149	0.778777	0.033167	Positive
Pbr004134.1	POS0260	0.774315	0.0300283	Positive
Pbr004394.1	NEG0545	0.702052	0.046733	Positive
Pbr004394.1	NEG0578	0.71806	0.0498633	Positive
Pbr004394.1	POS0192	-0.810704	0.043205	Negative
Pbr004394.1	POS0222	-0.737187	0.0481783	Negative
Pbr004394.1	POS0228	-0.717652	0.0451408	Negative
Pbr004394.1	POS0451	-0.711948	0.044494	Negative
Pbr004421.1	NEG0412	-0.674696	0.0468616	Negative
Pbr004421.1	NEG0516	-0.825442	0.0306866	Negative
Pbr004421.1	NEG0545	0.791618	0.0129266	Positive
Pbr004421.1	NEG0578	0.813566	0.016208	Positive
Pbr004421.1	POS0147	0.701281	0.0435888	Positive
Pbr004421.1	POS0149	0.683924	0.0444027	Positive
Pbr004421.1	POS0159	0.699606	0.041395	Positive
Pbr004421.1	POS0164	-0.804318	0.0141916	Negative
Pbr004421.1	POS0189	-0.794268	0.0136149	Negative
Pbr004421.1	POS0192	-0.846525	0.0355128	Negative
Pbr004421.1	POS0218	-0.820039	0.0232726	Negative
Pbr004421.1	POS0222	-0.813858	0.0201269	Negative
Pbr004421.1	POS0226	-0.81211	0.0139567	Negative
Pbr004421.1	POS0228	-0.80384	0.0125454	Negative
Pbr004421.1	POS0260	0.690389	0.0436106	Positive
Pbr004421.1	POS0278	-0.728918	0.0318866	Negative
Pbr004421.1	POS0451	-0.732273	0.0330654	Negative
Pbr004539.1	NEG0045	-0.806243	0.00953005	Negative
Pbr004539.1	NEG0545	0.814229	0.00997915	Positive
Pbr004539.1	NEG0550	0.789728	0.0122029	Positive
Pbr004539.1	NEG0551	0.813002	0.00911984	Positive
Pbr004539.1	NEG0553	0.835282	0.00959727	Positive
Pbr004539.1	NEG0578	0.824526	0.0104582	Positive
Pbr004539.1	POS0147	0.900661	0.00271985	Positive
Pbr004539.1	POS0148	0.743203	0.018046	Positive
Pbr004539.1	POS0149	0.898265	0.00150853	Positive
Pbr004539.1	POS0159	0.905713	0.00433331	Positive
Pbr004539.1	POS0192	-0.678858	0.0420501	Negative
Pbr004539.1	POS0259	0.766164	0.0130425	Positive
Pbr004539.1	POS0260	0.899612	0.00189806	Positive
Pbr004539.1	POS0288	0.773436	0.0130783	Positive
Pbr004539.1	POS1268	-0.814777	0.0112637	Negative
Pbr004539.1	POS1274	-0.769529	0.0131024	Negative
Pbr004539.1	POS1280	-0.777094	0.0131645	Negative
Pbr004539.1	POS1282	-0.777541	0.0141432	Negative
Pbr004539.1	POS1290	-0.660738	0.0495145	Negative
Pbr004570.1	NEG0045	-0.797953	0.0142011	Negative
Pbr004570.1	NEG0545	0.810525	0.0123934	Positive
Pbr004570.1	NEG0550	0.749074	0.0199313	Positive
Pbr004570.1	NEG0551	0.771311	0.01464	Positive
Pbr004570.1	NEG0553	0.794653	0.0135087	Positive
Pbr004570.1	NEG0578	0.823041	0.0130051	Positive
Pbr004570.1	POS0147	0.873675	0.00770364	Positive
Pbr004570.1	POS0148	0.708799	0.0300814	Positive
Pbr004570.1	POS0149	0.864505	0.00520734	Positive
Pbr004570.1	POS0159	0.874021	0.015226	Positive
Pbr004570.1	POS0192	-0.672605	0.0453981	Negative
Pbr004570.1	POS0259	0.730112	0.0234892	Positive
Pbr004570.1	POS0260	0.865555	0.00671503	Positive
Pbr004570.1	POS0288	0.738913	0.0218861	Positive
Pbr004570.1	POS1268	-0.815522	0.0129195	Negative
Pbr004570.1	POS1274	-0.779363	0.0149106	Negative
Pbr004570.1	POS1280	-0.778824	0.0138075	Negative
Pbr004570.1	POS1282	-0.782176	0.0155495	Negative
Pbr004570.1	POS1290	-0.67217	0.0432358	Negative
Pbr004570.1	POS1292	-0.663189	0.0457117	Negative
Pbr004695.1	NEG0465	0.834895	0.0242338	Positive
Pbr004695.1	POS0278	-0.864045	0.0211348	Negative
Pbr004824.1	NEG0550	0.888856	0.00221479	Positive
Pbr004824.1	NEG0551	0.864061	0.00422485	Positive
Pbr004824.1	NEG0553	0.827748	0.0096689	Positive
Pbr004824.1	POS0147	0.733116	0.0359075	Positive
Pbr004824.1	POS0148	0.902822	0.00247147	Positive
Pbr004824.1	POS0149	0.77309	0.0230322	Positive
Pbr004824.1	POS0159	0.768041	0.0224266	Positive
Pbr004824.1	POS0259	0.891353	0.00267596	Positive
Pbr004824.1	POS0260	0.78755	0.0200185	Positive
Pbr004824.1	POS0288	0.928756	0.00127039	Positive
Pbr004830.2	NEG0545	0.791783	0.0322096	Positive
Pbr004830.2	NEG0578	0.787885	0.027842	Positive
Pbr004830.2	POS0147	0.778673	0.0276935	Positive
Pbr004830.2	POS0159	0.794151	0.0409418	Positive
Pbr004885.1	NEG0545	0.878904	0.00320959	Positive
Pbr004885.1	NEG0550	0.822462	0.00941844	Positive
Pbr004885.1	NEG0551	0.809825	0.00979013	Positive
Pbr004885.1	NEG0553	0.81553	0.00968788	Positive
Pbr004885.1	NEG0578	0.85385	0.0057632	Positive
Pbr004885.1	POS0147	0.852027	0.0050641	Positive
Pbr004885.1	POS0149	0.885471	0.00336282	Positive
Pbr004885.1	POS0159	0.887625	0.00464608	Positive
Pbr004885.1	POS0192	-0.765419	0.0211441	Negative
Pbr004885.1	POS0260	0.888844	0.00886322	Positive
Pbr004885.1	POS0288	0.735351	0.0315428	Positive
Pbr005028.1	NEG0412	-0.694986	0.0410751	Negative
Pbr005028.1	NEG0545	0.735003	0.0249169	Positive
Pbr005028.1	NEG0578	0.749038	0.0310225	Positive
Pbr005028.1	POS0147	0.738982	0.0298126	Positive
Pbr005028.1	POS0149	0.735355	0.0266883	Positive
Pbr005028.1	POS0159	0.752384	0.0330282	Positive
Pbr005028.1	POS0164	-0.754693	0.03632	Negative
Pbr005028.1	POS0189	-0.745952	0.0293552	Negative
Pbr005028.1	POS0192	-0.8376	0.045181	Negative
Pbr005028.1	POS0226	-0.763969	0.0433781	Negative
Pbr005028.1	POS0228	-0.754791	0.0423037	Negative
Pbr005028.1	POS0260	0.737336	0.0280392	Positive
Pbr005028.1	POS0278	-0.685764	0.0433804	Negative
Pbr005028.1	POS0451	-0.670856	0.0490951	Negative
Pbr005065.1	NEG0045	-0.705509	0.0411592	Negative
Pbr005065.1	NEG0412	-0.684853	0.0390087	Negative
Pbr005065.1	NEG0465	0.725841	0.0364191	Positive
Pbr005065.1	NEG0516	-0.727053	0.039346	Negative
Pbr005065.1	NEG0545	0.77178	0.0269581	Positive
Pbr005065.1	NEG0550	0.700672	0.0408081	Positive
Pbr005065.1	NEG0551	0.719283	0.036745	Positive
Pbr005065.1	NEG0553	0.735484	0.0384732	Positive
Pbr005065.1	NEG0578	0.785089	0.024503	Positive
Pbr005065.1	POS0147	0.843701	0.00959609	Positive
Pbr005065.1	POS0148	0.640209	0.0473941	Positive
Pbr005065.1	POS0149	0.860023	0.00798415	Positive
Pbr005065.1	POS0159	0.874994	0.0147255	Positive
Pbr005065.1	POS0164	-0.660384	0.0429387	Negative
Pbr005065.1	POS0189	-0.658655	0.0419027	Negative
Pbr005065.1	POS0192	-0.834629	0.00975992	Negative
Pbr005065.1	POS0218	-0.689694	0.0388269	Negative
Pbr005065.1	POS0222	-0.681321	0.0386341	Negative
Pbr005065.1	POS0226	-0.666772	0.0438193	Negative
Pbr005065.1	POS0228	-0.660926	0.0447008	Negative
Pbr005065.1	POS0259	0.642259	0.0482783	Positive
Pbr005065.1	POS0260	0.863865	0.0106278	Positive
Pbr005065.1	POS0288	0.690434	0.0408615	Positive
Pbr005065.1	POS1268	-0.740972	0.0397297	Negative
Pbr005065.1	POS1274	-0.700475	0.0381885	Negative
Pbr005078.1	NEG0045	-0.70398	0.0420267	Negative
Pbr005078.1	NEG0412	-0.683873	0.0394946	Negative
Pbr005078.1	NEG0465	0.728859	0.0382977	Positive
Pbr005078.1	NEG0516	-0.725819	0.0364311	Negative
Pbr005078.1	NEG0545	0.767389	0.0291706	Positive
Pbr005078.1	NEG0550	0.699656	0.0386098	Positive
Pbr005078.1	NEG0551	0.718493	0.0371657	Positive
Pbr005078.1	NEG0553	0.734943	0.0387952	Positive
Pbr005078.1	NEG0578	0.781031	0.0264875	Positive
Pbr005078.1	POS0147	0.842863	0.00981717	Positive
Pbr005078.1	POS0148	0.641016	0.0469801	Positive
Pbr005078.1	POS0149	0.859309	0.00816016	Positive
Pbr005078.1	POS0159	0.874297	0.0150827	Positive
Pbr005078.1	POS0164	-0.658888	0.0436893	Negative
Pbr005078.1	POS0189	-0.65722	0.0426008	Negative
Pbr005078.1	POS0192	-0.832434	0.0103221	Negative
Pbr005078.1	POS0218	-0.688363	0.0394966	Negative
Pbr005078.1	POS0222	-0.680009	0.0392715	Negative
Pbr005078.1	POS0226	-0.665402	0.0445363	Negative
Pbr005078.1	POS0228	-0.659565	0.0454128	Negative
Pbr005078.1	POS0259	0.642891	0.0479454	Positive
Pbr005078.1	POS0260	0.863016	0.0109152	Positive
Pbr005078.1	POS0288	0.690722	0.0407095	Positive
Pbr005078.1	POS1268	-0.740955	0.0397403	Negative
Pbr005078.1	POS1274	-0.700176	0.0410803	Negative
Pbr005179.1	NEG0465	0.7573	0.0243304	Positive
Pbr005179.1	NEG0516	-0.815476	0.0193995	Negative
Pbr005179.1	POS0164	-0.799675	0.0182679	Negative
Pbr005179.1	POS0189	-0.788699	0.0195708	Negative
Pbr005179.1	POS0192	-0.77753	0.0212192	Negative
Pbr005179.1	POS0222	-0.81634	0.0253595	Negative
Pbr005179.1	POS0226	-0.817083	0.0373941	Negative
Pbr005179.1	POS0228	-0.808846	0.0180067	Negative
Pbr005179.1	POS0278	-0.762604	0.0246797	Negative
Pbr005226.1	POS0278	-0.815738	0.0385674	Negative
Pbr005264.1	NEG0516	-0.714623	0.0428475	Negative
Pbr005264.1	NEG0545	0.763084	0.0275337	Positive
Pbr005264.1	POS0164	-0.767434	0.0291475	Negative
Pbr005264.1	POS0189	-0.754921	0.0281414	Negative
Pbr005264.1	POS0192	-0.715808	0.0463455	Negative
Pbr005264.1	POS0218	-0.783413	0.037963	Negative
Pbr005264.1	POS0222	-0.78285	0.0307004	Negative
Pbr005264.1	POS0226	-0.784923	0.049164	Negative
Pbr005264.1	POS0228	-0.778605	0.0277285	Negative
Pbr005264.1	POS1268	-0.707985	0.0430978	Negative
Pbr005264.1	POS1274	-0.699806	0.0444605	Negative
Pbr005412.1	NEG0545	0.850876	0.0314085	Positive
Pbr005412.1	NEG0578	0.843046	0.0195371	Positive
Pbr005412.1	POS0147	0.768854	0.0331549	Positive
Pbr005412.1	POS0149	0.782428	0.0309499	Positive
Pbr005412.1	POS0159	0.786832	0.0355283	Positive
Pbr005412.1	POS0192	-0.750685	0.0388224	Negative
Pbr005412.1	POS0260	0.78841	0.0459262	Positive
Pbr005464.1	NEG0465	0.883429	0.0108902	Positive
Pbr005464.1	POS0278	-0.826751	0.0297246	Negative
Pbr005494.1	NEG0045	-0.831729	0.0105075	Negative
Pbr005494.1	NEG0545	0.810359	0.0145123	Positive
Pbr005494.1	NEG0550	0.778885	0.0150454	Positive
Pbr005494.1	NEG0551	0.806682	0.0117998	Positive
Pbr005494.1	NEG0553	0.795455	0.0119606	Positive
Pbr005494.1	NEG0578	0.809497	0.0126788	Positive
Pbr005494.1	POS0147	0.89637	0.00163454	Positive
Pbr005494.1	POS0148	0.730891	0.0232142	Positive
Pbr005494.1	POS0149	0.906474	0.00139432	Positive
Pbr005494.1	POS0159	0.91892	0.00224073	Positive
Pbr005494.1	POS0192	-0.766208	0.0160397	Negative
Pbr005494.1	POS0259	0.75053	0.0181633	Positive
Pbr005494.1	POS0260	0.917605	0.00120218	Positive
Pbr005494.1	POS0288	0.767538	0.0169713	Positive
Pbr005494.1	POS1268	-0.801753	0.0116578	Negative
Pbr005494.1	POS1274	-0.75471	0.0181551	Negative
Pbr005494.1	POS1280	-0.691136	0.0381102	Negative
Pbr005494.1	POS1282	-0.68233	0.0402687	Negative
Pbr005590.2	NEG0465	0.87725	0.0136129	Positive
Pbr005831.1	NEG0045	-0.729418	0.0345251	Negative
Pbr005831.1	NEG0545	0.851074	0.00780761	Positive
Pbr005831.1	NEG0550	0.786594	0.0158641	Positive
Pbr005831.1	NEG0551	0.806969	0.0117262	Positive
Pbr005831.1	NEG0553	0.809824	0.0125875	Positive
Pbr005831.1	NEG0578	0.838016	0.00893817	Positive
Pbr005831.1	POS0147	0.823868	0.010625	Positive
Pbr005831.1	POS0149	0.878903	0.00427964	Positive
Pbr005831.1	POS0159	0.891937	0.00784227	Positive
Pbr005831.1	POS0192	-0.773546	0.0182726	Negative
Pbr005831.1	POS0260	0.879867	0.00620164	Positive
Pbr005831.1	POS0288	0.702795	0.0462667	Positive
Pbr005832.1	NEG0545	0.88552	0.0100697	Positive
Pbr005832.1	NEG0550	0.771622	0.0270354	Positive
Pbr005832.1	NEG0551	0.764828	0.023739	Positive
Pbr005832.1	NEG0553	0.76876	0.0249078	Positive
Pbr005832.1	NEG0578	0.863018	0.0109147	Positive
Pbr005832.1	POS0147	0.811713	0.0140812	Positive
Pbr005832.1	POS0149	0.848385	0.00674235	Positive
Pbr005832.1	POS0159	0.848906	0.00830483	Positive
Pbr005832.1	POS0192	-0.736091	0.0343028	Negative
Pbr005832.1	POS0260	0.856645	0.00884313	Positive
Pbr005853.1	NEG0516	-0.751411	0.0383596	Negative
Pbr005853.1	POS0164	-0.752618	0.0438673	Negative
Pbr005853.1	POS0189	-0.738301	0.0414311	Negative
Pbr005853.1	POS0192	-0.73574	0.0383216	Negative
Pbr005853.1	POS0278	-0.759797	0.0466307	Negative
Pbr005888.1	NEG0516	-0.742761	0.038619	Negative
Pbr005888.1	NEG0545	0.690153	0.0468685	Positive
Pbr005888.1	NEG0578	0.714449	0.0429529	Positive
Pbr005888.1	POS0147	0.759502	0.0334767	Positive
Pbr005888.1	POS0149	0.709984	0.0419202	Positive
Pbr005888.1	POS0159	0.720272	0.048297	Positive
Pbr005888.1	POS0164	-0.78496	0.0294776	Negative
Pbr005888.1	POS0189	-0.786014	0.0361005	Negative
Pbr005888.1	POS0192	-0.708159	0.039687	Negative
Pbr005888.1	POS0226	-0.786897	0.047311	Negative
Pbr005888.1	POS0228	-0.783895	0.0250753	Negative
Pbr005888.1	POS0260	0.715084	0.0468249	Positive
Pbr005888.1	POS0278	-0.670272	0.0442366	Negative
Pbr005888.1	POS1268	-0.689169	0.044302	Negative
Pbr005888.1	POS1274	-0.676814	0.0431246	Negative
Pbr005888.1	POS1280	-0.684619	0.0440147	Negative
Pbr005888.1	POS1282	-0.679913	0.0439441	Negative
Pbr005936.1	NEG0545	0.829223	0.0279683	Positive
Pbr005936.1	NEG0578	0.840359	0.0420044	Positive
Pbr005939.1	NEG0465	0.820502	0.0115101	Positive
Pbr005939.1	NEG0516	-0.819216	0.00889683	Negative
Pbr005939.1	POS0164	-0.819597	0.0100776	Negative
Pbr005939.1	POS0189	-0.80112	0.0118148	Negative
Pbr005939.1	POS0192	-0.72931	0.0380392	Negative
Pbr005939.1	POS0218	-0.840285	0.0105219	Negative
Pbr005939.1	POS0222	-0.839526	0.00858901	Negative
Pbr005939.1	POS0226	-0.848826	0.0166472	Negative
Pbr005939.1	POS0228	-0.840312	0.0140191	Negative
Pbr005939.1	POS0278	-0.902952	0.00491431	Negative
Pbr005981.1	NEG0412	0.889666	0.00858264	Positive
Pbr005981.1	POS0192	0.882082	0.00572237	Positive
Pbr006042.1	POS0164	0.785266	0.048838	Positive
Pbr006042.1	POS0189	0.784105	0.037461	Positive
Pbr006042.1	POS0218	0.767525	0.0291003	Positive
Pbr006042.1	POS0222	0.778994	0.0330321	Positive
Pbr006042.1	POS0226	0.763609	0.0272827	Positive
Pbr006042.1	POS0228	0.771151	0.031812	Positive
Pbr006120.1	NEG0465	0.713599	0.04782	Positive
Pbr006120.1	POS0164	-0.723224	0.0462632	Negative
Pbr006120.1	POS0189	-0.706469	0.0480075	Negative
Pbr006120.1	POS0278	-0.857001	0.0262483	Negative
Pbr006133.1	NEG0465	0.759494	0.0260409	Positive
Pbr006133.1	NEG0578	0.684563	0.0440457	Positive
Pbr006133.1	POS0147	0.780597	0.0400598	Positive
Pbr006133.1	POS0149	0.762669	0.0316952	Positive
Pbr006133.1	POS0164	-0.748166	0.0236004	Negative
Pbr006133.1	POS0189	-0.740234	0.024735	Negative
Pbr006133.1	POS0218	-0.772592	0.0371881	Negative
Pbr006133.1	POS0222	-0.767056	0.0342344	Negative
Pbr006133.1	POS0226	-0.761402	0.0283493	Negative
Pbr006133.1	POS0228	-0.753618	0.0235324	Negative
Pbr006133.1	POS0260	0.758372	0.0238906	Positive
Pbr006133.1	POS0278	-0.723737	0.0295176	Negative
Pbr006133.1	POS1268	-0.693225	0.0420338	Negative
Pbr006133.1	POS1274	-0.677711	0.0451592	Negative
Pbr006157.1	NEG0545	0.809793	0.0440868	Positive
Pbr006157.1	POS0147	0.790895	0.0327873	Positive
Pbr006157.1	POS0149	0.787289	0.0281697	Positive
Pbr006157.1	POS0159	0.797055	0.0385794	Positive
Pbr006157.1	POS0260	0.782312	0.0258485	Positive
Pbr006325.1	POS1162	0.768395	0.033428	Positive
Pbr006325.1	POS1166	0.784676	0.02964	Positive
Pbr006325.1	POS1280	0.891173	0.00202138	Positive
Pbr006325.1	POS1282	0.910233	0.00116579	Positive
Pbr006325.1	POS1290	0.957494	0.000129674	Positive
Pbr006325.1	POS1292	0.955223	8.16832e-05	Positive
Pbr006330.2	NEG0516	-0.830683	0.0077052	Negative
Pbr006330.2	POS0164	-0.84812	0.00679287	Negative
Pbr006330.2	POS0189	-0.83398	0.00826966	Negative
Pbr006330.2	POS0218	-0.858055	0.0127149	Negative
Pbr006330.2	POS0222	-0.856921	0.00877049	Negative
Pbr006330.2	POS0226	-0.863985	0.0211752	Negative
Pbr006330.2	POS0228	-0.854874	0.00699042	Negative
Pbr006330.2	POS0278	-0.773128	0.0204588	Negative
Pbr006330.2	POS0451	-0.779634	0.0203978	Negative
Pbr006438.1	NEG0045	-0.681635	0.0430103	Negative
Pbr006438.1	NEG0516	-0.711646	0.0446824	Negative
Pbr006438.1	NEG0545	0.851149	0.0155815	Positive
Pbr006438.1	NEG0550	0.71919	0.0441528	Positive
Pbr006438.1	NEG0551	0.724673	0.0452874	Positive
Pbr006438.1	NEG0553	0.74739	0.0358501	Positive
Pbr006438.1	NEG0578	0.860641	0.0235016	Positive
Pbr006438.1	POS0147	0.841453	0.010198	Positive
Pbr006438.1	POS0149	0.833625	0.0100142	Positive
Pbr006438.1	POS0159	0.833462	0.0083799	Positive
Pbr006438.1	POS0164	-0.691693	0.0428804	Negative
Pbr006438.1	POS0189	-0.699122	0.0448684	Negative
Pbr006438.1	POS0192	-0.788377	0.0196954	Negative
Pbr006438.1	POS0218	-0.704526	0.0451913	Negative
Pbr006438.1	POS0222	-0.696163	0.0433326	Negative
Pbr006438.1	POS0226	-0.675412	0.0438725	Negative
Pbr006438.1	POS0228	-0.673803	0.0423876	Negative
Pbr006438.1	POS0260	0.847091	0.0116522	Positive
Pbr006438.1	POS0288	0.649028	0.0467455	Positive
Pbr006438.1	POS1268	-0.68815	0.0420799	Negative
Pbr006438.1	POS1274	-0.650718	0.0479532	Negative
Pbr006438.1	POS1280	-0.654111	0.0483462	Negative
Pbr006535.1	NEG0465	0.850049	0.0160797	Positive
Pbr006535.1	NEG0516	-0.731752	0.0458268	Negative
Pbr006535.1	POS0218	-0.758562	0.0476268	Negative
Pbr006535.1	POS0228	-0.757332	0.0405286	Negative
Pbr006535.1	POS0278	-0.864191	0.0210377	Negative
Pbr006551.2	NEG0550	-0.755976	0.0414692	Negative
Pbr006551.2	POS0148	-0.723626	0.045991	Negative
Pbr006551.2	POS0260	-0.756251	0.0495322	Negative
Pbr006551.2	POS0288	-0.730398	0.0467763	Negative
Pbr006554.2	NEG0516	-0.823409	0.016114	Negative
Pbr006554.2	NEG0578	0.712255	0.0487326	Positive
Pbr006554.2	POS0164	-0.819962	0.0139888	Negative
Pbr006554.2	POS0189	-0.809579	0.012656	Negative
Pbr006554.2	POS0192	-0.766786	0.0229325	Negative
Pbr006554.2	POS0222	-0.826625	0.0298158	Negative
Pbr006554.2	POS0226	-0.82622	0.0200749	Negative
Pbr006554.2	POS0228	-0.817136	0.0124494	Negative
Pbr006554.2	POS0451	-0.798317	0.0140944	Negative
Pbr006623.4	NEG0545	0.872284	0.00807576	Positive
Pbr006623.4	NEG0578	0.890119	0.00843078	Positive
Pbr006886.1	NEG0465	0.839007	0.0435392	Positive
Pbr006886.1	POS0278	-0.807185	0.0466847	Negative
Pbr006912.1	POS0228	0.736104	0.0489939	Positive
Pbr006912.1	POS1290	0.834772	0.0243102	Positive
Pbr006912.1	POS1292	0.853928	0.0287504	Positive
Pbr006975.2	NEG0465	0.795078	0.0172183	Positive
Pbr006975.2	NEG0516	-0.802201	0.0173214	Negative
Pbr006975.2	POS0164	-0.791023	0.016352	Negative
Pbr006975.2	POS0189	-0.772463	0.0207085	Negative
Pbr006975.2	POS0192	-0.758526	0.0238281	Negative
Pbr006975.2	POS0218	-0.809457	0.0296098	Negative
Pbr006975.2	POS0222	-0.807797	0.0230327	Negative
Pbr006975.2	POS0226	-0.814268	0.0398814	Negative
Pbr006975.2	POS0228	-0.804366	0.0198479	Negative
Pbr006975.2	POS0278	-0.836335	0.0466965	Negative
Pbr006975.2	POS0451	-0.737615	0.0304558	Negative
Pbr006989.1	NEG0465	0.835074	0.0482445	Positive
Pbr006993.1	NEG0465	0.837366	0.0454581	Positive
Pbr006993.1	NEG0516	-0.792758	0.0315844	Negative
Pbr006993.1	POS0164	-0.767727	0.0253713	Negative
Pbr006993.1	POS0189	-0.75005	0.0305121	Negative
Pbr006993.1	POS0218	-0.78916	0.0271504	Negative
Pbr006993.1	POS0222	-0.786079	0.0206025	Negative
Pbr006993.1	POS0226	-0.796914	0.0386915	Negative
Pbr006993.1	POS0228	-0.788615	0.0228705	Negative
Pbr006993.1	POS0278	-0.83308	0.0253852	Negative
Pbr007159.1	NEG0465	0.864493	0.0208377	Positive
Pbr007182.1	NEG0465	0.884928	0.0102969	Positive
Pbr007182.1	POS0278	-0.819146	0.0356461	Negative
Pbr007194.1	NEG0545	0.858926	0.0247678	Positive
Pbr007194.1	NEG0578	0.841987	0.0201052	Positive
Pbr007297.1	NEG0465	0.707217	0.0435565	Positive
Pbr007297.1	NEG0516	-0.806421	0.0237336	Negative
Pbr007297.1	NEG0545	0.827114	0.0196412	Positive
Pbr007297.1	NEG0578	0.855732	0.0136306	Positive
Pbr007297.1	POS0164	-0.772362	0.0207468	Negative
Pbr007297.1	POS0189	-0.761062	0.0228133	Negative
Pbr007297.1	POS0192	-0.862361	0.0222821	Negative
Pbr007297.1	POS0218	-0.786313	0.0287123	Negative
Pbr007297.1	POS0222	-0.780519	0.0267455	Negative
Pbr007297.1	POS0226	-0.780334	0.0230056	Negative
Pbr007297.1	POS0228	-0.773357	0.02292	Negative
Pbr007297.1	POS0278	-0.74015	0.029271	Negative
Pbr007297.1	POS0451	-0.694677	0.0475876	Negative
Pbr007308.1	NEG0578	0.743379	0.0437032	Positive
Pbr007308.1	POS0189	-0.753345	0.0433398	Negative
Pbr007308.1	POS0228	-0.764924	0.0426581	Negative
Pbr007308.1	POS0278	-0.728826	0.0478963	Negative
Pbr007358.1	NEG0465	0.708263	0.0468359	Positive
Pbr007358.1	NEG0516	-0.77407	0.0258542	Negative
Pbr007358.1	NEG0545	0.830325	0.0272113	Positive
Pbr007358.1	NEG0578	0.864172	0.0210506	Positive
Pbr007358.1	POS0164	-0.773266	0.0229582	Negative
Pbr007358.1	POS0189	-0.774325	0.0300225	Negative
Pbr007358.1	POS0192	-0.813602	0.0269913	Negative
Pbr007358.1	POS0218	-0.783673	0.037774	Negative
Pbr007358.1	POS0222	-0.777633	0.0338855	Negative
Pbr007358.1	POS0226	-0.770852	0.0213227	Negative
Pbr007358.1	POS0228	-0.768584	0.0199891	Negative
Pbr007765.2	NEG0465	0.839007	0.0435392	Positive
Pbr007765.2	POS0278	-0.807185	0.0466847	Negative
Pbr007830.1	NEG0412	-0.677462	0.0452985	Negative
Pbr007830.1	NEG0465	0.679228	0.0470896	Positive
Pbr007830.1	NEG0516	-0.751781	0.0444801	Negative
Pbr007830.1	POS0147	0.743914	0.0379152	Positive
Pbr007830.1	POS0149	0.71073	0.0355601	Positive
Pbr007830.1	POS0159	0.711621	0.0378217	Positive
Pbr007830.1	POS0164	-0.738735	0.0365785	Negative
Pbr007830.1	POS0189	-0.725463	0.0335713	Negative
Pbr007830.1	POS0222	-0.750304	0.0390665	Negative
Pbr007830.1	POS0226	-0.736275	0.0342054	Negative
Pbr007830.1	POS0228	-0.727768	0.0353899	Negative
Pbr007830.1	POS0260	0.704228	0.0363003	Positive
Pbr007870.2	NEG0545	0.80995	0.0439332	Positive
Pbr007870.2	NEG0578	0.835341	0.047913	Positive
Pbr007917.1	POS1280	0.815823	0.0192462	Positive
Pbr007917.1	POS1282	0.834884	0.0161602	Positive
Pbr007917.1	POS1290	0.923898	0.000848634	Positive
Pbr007917.1	POS1292	0.93716	0.000731166	Positive
Pbr007920.1	POS1162	0.748202	0.0471731	Positive
Pbr007920.1	POS1166	0.75993	0.0465243	Positive
Pbr007920.1	POS1280	0.859996	0.00599303	Positive
Pbr007920.1	POS1282	0.865191	0.00679338	Positive
Pbr007920.1	POS1290	0.867397	0.0189848	Positive
Pbr007920.1	POS1292	0.866451	0.00978698	Positive
Pbr007961.1	NEG0465	0.841327	0.0409299	Positive
Pbr008101.1	NEG0465	0.879735	0.0124622	Positive
Pbr008350.1	NEG0516	-0.685285	0.0498798	Negative
Pbr008449.1	NEG0545	0.779433	0.0327601	Positive
Pbr008449.1	NEG0578	0.785717	0.0484127	Positive
Pbr008449.1	POS0147	0.728112	0.0297913	Positive
Pbr008449.1	POS0149	0.717128	0.0324861	Positive
Pbr008449.1	POS0159	0.733193	0.0326049	Positive
Pbr008449.1	POS0164	-0.773827	0.0259699	Negative
Pbr008449.1	POS0189	-0.771397	0.0211135	Negative
Pbr008449.1	POS0218	-0.785699	0.0363221	Negative
Pbr008449.1	POS0222	-0.777386	0.0283684	Negative
Pbr008449.1	POS0226	-0.773358	0.0229199	Negative
Pbr008449.1	POS0228	-0.768283	0.020097	Negative
Pbr008449.1	POS0260	0.730016	0.0313642	Positive
Pbr008626.1	POS1162	0.803531	0.0252575	Positive
Pbr008626.1	POS1166	0.814647	0.0263594	Positive
Pbr008626.1	POS1280	0.816997	0.0374678	Positive
Pbr008626.1	POS1290	0.787298	0.0281649	Positive
Pbr008626.1	POS1292	0.777739	0.0281818	Positive
Pbr008766.1	NEG0465	0.765156	0.0354037	Positive
Pbr008766.1	NEG0516	-0.736999	0.0375817	Negative
Pbr008766.1	NEG0578	0.720122	0.0396022	Positive
Pbr008766.1	POS0164	-0.759146	0.0336815	Negative
Pbr008766.1	POS0189	-0.741734	0.0392539	Negative
Pbr008766.1	POS0192	-0.734075	0.0353846	Negative
Pbr008766.1	POS0222	-0.776229	0.0434783	Negative
Pbr008766.1	POS0228	-0.769646	0.0392247	Negative
Pbr008766.1	POS0278	-0.841928	0.0402746	Negative
Pbr009064.1	NEG0545	0.789439	0.0337509	Positive
Pbr009064.1	NEG0578	0.833929	0.0248417	Positive
Pbr009064.1	POS0164	-0.70394	0.0496949	Negative
Pbr009064.1	POS0189	-0.688427	0.0479209	Negative
Pbr009064.1	POS0218	-0.724995	0.0405658	Negative
Pbr009064.1	POS0222	-0.728344	0.0482435	Negative
Pbr009064.1	POS0228	-0.727189	0.0436293	Negative
Pbr009064.1	POS0278	-0.860863	0.0233418	Negative
Pbr009064.1	POS0451	-0.680255	0.0495918	Negative
Pbr009064.1	POS1268	-0.789914	0.0445789	Negative
Pbr009064.1	POS1274	-0.787365	0.0281274	Negative
Pbr009069.1	NEG0465	0.822995	0.0325484	Positive
Pbr009171.1	NEG0516	0.74808	0.0405143	Positive
Pbr009171.1	POS0147	-0.738592	0.0412432	Negative
Pbr009171.1	POS0164	0.812513	0.0276623	Positive
Pbr009171.1	POS0189	0.811802	0.0210799	Positive
Pbr009171.1	POS0222	0.816972	0.03749	Positive
Pbr009171.1	POS0226	0.804448	0.0198129	Positive
Pbr009171.1	POS0228	0.803716	0.0167716	Positive
Pbr009366.1	NEG0045	-0.72007	0.0435948	Negative
Pbr009366.1	NEG0545	0.853837	0.0144134	Positive
Pbr009366.1	NEG0550	0.735379	0.0385357	Positive
Pbr009366.1	NEG0551	0.761266	0.0324757	Positive
Pbr009366.1	NEG0553	0.808757	0.03007	Positive
Pbr009366.1	NEG0578	0.862417	0.0222434	Positive
Pbr009366.1	POS0147	0.749133	0.0348462	Positive
Pbr009366.1	POS0149	0.774401	0.0299804	Positive
Pbr009366.1	POS0159	0.780549	0.0400958	Positive
Pbr009366.1	POS0260	0.776669	0.0344993	Positive
Pbr009484.1	NEG0545	-0.699099	0.0364667	Negative
Pbr009484.1	NEG0550	-0.720334	0.0310202	Negative
Pbr009484.1	NEG0551	-0.778399	0.0417543	Negative
Pbr009484.1	NEG0553	-0.723548	0.0318761	Negative
Pbr009484.1	NEG0578	-0.699319	0.038784	Negative
Pbr009484.1	POS0147	-0.735894	0.0312795	Negative
Pbr009484.1	POS0148	-0.739352	0.0326044	Negative
Pbr009484.1	POS0149	-0.747712	0.0356632	Negative
Pbr009484.1	POS0159	-0.769829	0.0390958	Negative
Pbr009484.1	POS0192	0.752419	0.0377249	Positive
Pbr009484.1	POS0259	-0.74771	0.0317014	Negative
Pbr009484.1	POS0288	-0.723945	0.0343319	Negative
Pbr009484.1	POS1268	0.804322	0.0496663	Positive
Pbr009484.1	POS1274	0.767119	0.0341962	Positive
Pbr009546.1	NEG0045	0.768065	0.0252193	Positive
Pbr009546.1	NEG0550	-0.736219	0.0311226	Negative
Pbr009546.1	NEG0551	-0.797601	0.02861	Negative
Pbr009546.1	NEG0553	-0.756101	0.0275877	Negative
Pbr009546.1	POS0147	-0.794105	0.0204901	Negative
Pbr009546.1	POS0148	-0.790357	0.0189377	Negative
Pbr009546.1	POS0149	-0.821986	0.0333398	Negative
Pbr009546.1	POS0259	-0.794282	0.0245	Negative
Pbr009546.1	POS0260	-0.815139	0.0260658	Negative
Pbr009546.1	POS0288	-0.736647	0.034009	Negative
Pbr009550.1	POS0147	-0.806483	0.0189611	Negative
Pbr009550.1	POS0149	-0.739977	0.0403576	Negative
Pbr009550.1	POS0159	-0.733454	0.0357224	Negative
Pbr009550.1	POS0260	-0.735487	0.0384717	Negative
Pbr009550.1	POS1268	0.791175	0.0186312	Positive
Pbr009550.1	POS1274	0.793933	0.0205617	Positive
Pbr009550.1	POS1280	0.877472	0.00675337	Positive
Pbr009550.1	POS1282	0.884462	0.0104788	Positive
Pbr009550.1	POS1290	0.85679	0.00880482	Positive
Pbr009550.1	POS1292	0.854025	0.00716708	Positive
Pbr009661.1	NEG0412	-0.695198	0.0409609	Negative
Pbr009661.1	NEG0465	0.862955	0.00729085	Positive
Pbr009661.1	NEG0516	-0.863522	0.0107431	Negative
Pbr009661.1	NEG0545	0.721149	0.0357645	Positive
Pbr009661.1	NEG0578	0.760817	0.0229098	Positive
Pbr009661.1	POS0164	-0.813854	0.0100643	Negative
Pbr009661.1	POS0189	-0.809646	0.00982887	Negative
Pbr009661.1	POS0192	-0.870924	0.0169055	Negative
Pbr009661.1	POS0218	-0.832657	0.0128298	Negative
Pbr009661.1	POS0222	-0.827023	0.0118108	Negative
Pbr009661.1	POS0226	-0.822036	0.0111003	Negative
Pbr009661.1	POS0228	-0.81759	0.0105595	Negative
Pbr009661.1	POS0278	-0.736154	0.031154	Negative
Pbr009661.1	POS0451	-0.68647	0.0429929	Negative
Pbr009661.1	POS1268	-0.711978	0.0376328	Negative
Pbr009661.1	POS1274	-0.708836	0.0365088	Negative
Pbr009770.1	NEG0045	-0.684103	0.0416964	Negative
Pbr009770.1	NEG0412	-0.681102	0.0408922	Negative
Pbr009770.1	NEG0465	0.656878	0.0491842	Positive
Pbr009770.1	NEG0545	0.767612	0.0406776	Positive
Pbr009770.1	NEG0578	0.782298	0.0387835	Positive
Pbr009770.1	POS0147	0.753879	0.0322163	Positive
Pbr009770.1	POS0149	0.762665	0.0316973	Positive
Pbr009770.1	POS0164	-0.727284	0.0301623	Negative
Pbr009770.1	POS0189	-0.71902	0.0295076	Negative
Pbr009770.1	POS0192	-0.858162	0.0253477	Negative
Pbr009770.1	POS0218	-0.752634	0.029237	Negative
Pbr009770.1	POS0222	-0.744962	0.0298271	Negative
Pbr009770.1	POS0226	-0.743044	0.02796	Negative
Pbr009770.1	POS0228	-0.734053	0.0294972	Negative
Pbr009770.1	POS0260	0.766961	0.0342921	Positive
Pbr009770.1	POS0278	-0.720451	0.0309678	Negative
Pbr009770.1	POS1268	-0.697956	0.0370263	Negative
Pbr009770.1	POS1274	-0.673633	0.0424752	Negative
Pbr009780.1	NEG0045	-0.685127	0.04116	Negative
Pbr009780.1	NEG0412	-0.681512	0.0406832	Negative
Pbr009780.1	NEG0465	0.657196	0.0490047	Positive
Pbr009780.1	NEG0516	-0.784319	0.0497419	Negative
Pbr009780.1	NEG0545	0.77002	0.0389612	Positive
Pbr009780.1	POS0147	0.754199	0.0320442	Positive
Pbr009780.1	POS0149	0.763174	0.031418	Positive
Pbr009780.1	POS0159	0.783294	0.0380504	Positive
Pbr009780.1	POS0164	-0.727497	0.0300663	Negative
Pbr009780.1	POS0189	-0.719297	0.0293899	Negative
Pbr009780.1	POS0192	-0.858726	0.0249181	Negative
Pbr009780.1	POS0218	-0.752822	0.0291457	Negative
Pbr009780.1	POS0222	-0.745129	0.029747	Negative
Pbr009780.1	POS0226	-0.743136	0.0279194	Negative
Pbr009780.1	POS0228	-0.734167	0.0294452	Negative
Pbr009780.1	POS0260	0.767627	0.033889	Positive
Pbr009780.1	POS0278	-0.719767	0.031276	Negative
Pbr009780.1	POS1268	-0.698735	0.0366442	Negative
Pbr009780.1	POS1274	-0.674071	0.0422493	Negative
Pbr009804.1	NEG0550	0.902706	0.000993755	Positive
Pbr009804.1	NEG0551	0.906678	0.00103584	Positive
Pbr009804.1	NEG0553	0.874311	0.00215366	Positive
Pbr009804.1	POS0147	0.807545	0.00926388	Positive
Pbr009804.1	POS0148	0.94363	0.000452653	Positive
Pbr009804.1	POS0149	0.866108	0.00219906	Positive
Pbr009804.1	POS0159	0.875121	0.00244353	Positive
Pbr009804.1	POS0259	0.912939	0.00101982	Positive
Pbr009804.1	POS0260	0.86734	0.00237751	Positive
Pbr009804.1	POS0288	0.943137	0.000235196	Positive
Pbr009805.1	NEG0550	0.895223	0.00137166	Positive
Pbr009805.1	NEG0551	0.902807	0.00123659	Positive
Pbr009805.1	NEG0553	0.87547	0.00160947	Positive
Pbr009805.1	POS0147	0.828307	0.00572196	Positive
Pbr009805.1	POS0148	0.940697	0.00056628	Positive
Pbr009805.1	POS0149	0.880581	0.00151101	Positive
Pbr009805.1	POS0159	0.892493	0.00127812	Positive
Pbr009805.1	POS0259	0.908726	0.00125364	Positive
Pbr009805.1	POS0260	0.88199	0.00164049	Positive
Pbr009805.1	POS0288	0.940454	0.000288301	Positive
Pbr009806.1	NEG0045	-0.749564	0.0184539	Negative
Pbr009806.1	NEG0412	-0.680854	0.043432	Negative
Pbr009806.1	NEG0516	-0.671138	0.0462102	Negative
Pbr009806.1	NEG0545	0.833359	0.00560124	Positive
Pbr009806.1	NEG0550	0.842283	0.00569864	Positive
Pbr009806.1	NEG0551	0.841303	0.00511963	Positive
Pbr009806.1	NEG0553	0.848194	0.00677875	Positive
Pbr009806.1	NEG0578	0.827148	0.00588735	Positive
Pbr009806.1	POS0147	0.878492	0.00325701	Positive
Pbr009806.1	POS0148	0.752771	0.020195	Positive
Pbr009806.1	POS0149	0.906079	0.00142017	Positive
Pbr009806.1	POS0159	0.918086	0.00234352	Positive
Pbr009806.1	POS0192	-0.846503	0.00592239	Negative
Pbr009806.1	POS0259	0.750984	0.0193155	Positive
Pbr009806.1	POS0260	0.91791	0.00118281	Positive
Pbr009806.1	POS0288	0.818033	0.00665109	Positive
Pbr009806.1	POS1268	-0.754089	0.0214023	Negative
Pbr009806.1	POS1274	-0.718825	0.0277413	Negative
Pbr009912.1	NEG0465	0.83525	0.0480266	Positive
Pbr009967.1	POS0164	0.797863	0.0284555	Positive
Pbr009967.1	POS0189	0.801739	0.0349837	Positive
Pbr009967.1	POS0218	0.785201	0.02445	Positive
Pbr009967.1	POS0222	0.792951	0.0251691	Positive
Pbr009967.1	POS0226	0.767142	0.0227883	Positive
Pbr009967.1	POS0228	0.77586	0.0250153	Positive
Pbr009967.1	POS1280	0.747573	0.0285948	Positive
Pbr009967.1	POS1282	0.774447	0.0224664	Positive
Pbr009967.1	POS1290	0.871942	0.00816934	Positive
Pbr009967.1	POS1292	0.887741	0.00925054	Positive
Pbr009994.1	NEG0045	-0.770617	0.0240903	Negative
Pbr009994.1	NEG0545	0.872598	0.00532713	Positive
Pbr009994.1	NEG0550	0.750841	0.0271058	Positive
Pbr009994.1	NEG0551	0.758109	0.0266645	Positive
Pbr009994.1	NEG0553	0.785295	0.020919	Positive
Pbr009994.1	NEG0578	0.877882	0.0133129	Positive
Pbr009994.1	POS0147	0.865544	0.00335868	Positive
Pbr009994.1	POS0149	0.867389	0.00379793	Positive
Pbr009994.1	POS0159	0.872796	0.00793738	Positive
Pbr009994.1	POS0192	-0.723539	0.0345375	Negative
Pbr009994.1	POS0260	0.871041	0.00420986	Positive
Pbr009994.1	POS0288	0.696277	0.0403828	Positive
Pbr009994.1	POS1268	-0.750687	0.0247044	Negative
Pbr009994.1	POS1274	-0.710989	0.0381573	Negative
Pbr009994.1	POS1280	-0.696868	0.0429304	Negative
Pbr009994.1	POS1282	-0.692636	0.0397105	Negative
Pbr010727.1	NEG0465	0.703427	0.045872	Positive
Pbr010727.1	NEG0516	-0.782198	0.0194287	Negative
Pbr010727.1	NEG0578	0.713104	0.0437768	Positive
Pbr010727.1	POS0164	-0.815755	0.0128508	Negative
Pbr010727.1	POS0189	-0.797889	0.0162515	Negative
Pbr010727.1	POS0192	-0.720951	0.0430414	Negative
Pbr010727.1	POS0218	-0.827474	0.0146013	Negative
Pbr010727.1	POS0222	-0.82774	0.0193412	Negative
Pbr010727.1	POS0226	-0.834719	0.0243433	Negative
Pbr010727.1	POS0228	-0.826319	0.0120158	Negative
Pbr010727.1	POS0278	-0.835206	0.0480809	Negative
Pbr010727.1	POS0451	-0.770083	0.0216206	Negative
Pbr010846.1	NEG0412	-0.725159	0.0449637	Negative
Pbr010846.1	NEG0516	-0.817862	0.0367262	Negative
Pbr010846.1	NEG0545	0.716515	0.0417099	Positive
Pbr010846.1	NEG0578	0.719265	0.0441055	Positive
Pbr010846.1	POS0147	0.697105	0.0499288	Positive
Pbr010846.1	POS0189	-0.760105	0.038654	Negative
Pbr010846.1	POS0222	-0.762072	0.0448361	Negative
Pbr010846.1	POS0226	-0.758577	0.0340102	Negative
Pbr010846.1	POS0228	-0.750731	0.0339435	Negative
Pbr010846.1	POS0451	-0.6772	0.0482852	Negative
Pbr010862.1	NEG0545	0.918854	0.00224878	Positive
Pbr010862.1	NEG0578	0.909984	0.00176997	Positive
Pbr010929.1	NEG0551	-0.705065	0.0448605	Negative
Pbr010929.1	POS0148	-0.724985	0.0405714	Negative
Pbr010929.1	POS0149	-0.723939	0.0374559	Negative
Pbr010929.1	POS0159	-0.727745	0.0486775	Negative
Pbr010929.1	POS1162	0.697094	0.0460945	Positive
Pbr010929.1	POS1166	0.725578	0.0446861	Positive
Pbr010930.1	NEG0516	-0.823619	0.0091616	Negative
Pbr010930.1	POS0164	-0.839279	0.0108067	Negative
Pbr010930.1	POS0189	-0.834958	0.00806484	Negative
Pbr010930.1	POS0192	-0.738894	0.0410489	Negative
Pbr010930.1	POS0218	-0.844531	0.0375232	Negative
Pbr010930.1	POS0222	-0.840957	0.0137794	Negative
Pbr010930.1	POS0226	-0.843834	0.0191228	Negative
Pbr010930.1	POS0228	-0.837481	0.00906425	Negative
Pbr010930.1	POS0451	-0.726006	0.0444036	Negative
Pbr011142.1	NEG0465	0.852073	0.0303445	Positive
Pbr011142.1	NEG0516	-0.723314	0.0462019	Negative
Pbr011142.1	POS0164	-0.777291	0.0243589	Negative
Pbr011142.1	POS0189	-0.75858	0.0297577	Negative
Pbr011142.1	POS0218	-0.790828	0.0218875	Negative
Pbr011142.1	POS0222	-0.793553	0.0310814	Negative
Pbr011142.1	POS0226	-0.800457	0.0359422	Negative
Pbr011142.1	POS0228	-0.793053	0.0251175	Negative
Pbr011142.1	POS0278	-0.817673	0.0368873	Negative
Pbr011234.1	NEG0545	0.864667	0.0103614	Positive
Pbr011234.1	NEG0578	0.883084	0.0110301	Positive
Pbr011353.1	NEG0516	-0.799345	0.0367887	Negative
Pbr011353.1	NEG0545	0.794923	0.0302281	Positive
Pbr011353.1	NEG0578	0.825835	0.0303955	Positive
Pbr011353.1	POS0164	-0.77261	0.020653	Negative
Pbr011353.1	POS0189	-0.759891	0.0232776	Negative
Pbr011353.1	POS0218	-0.78191	0.0312574	Negative
Pbr011353.1	POS0222	-0.776817	0.0245747	Negative
Pbr011353.1	POS0226	-0.780135	0.0269408	Negative
Pbr011353.1	POS0228	-0.773138	0.023012	Negative
Pbr011353.1	POS0278	-0.730769	0.0338286	Negative
Pbr011353.1	POS0451	-0.704778	0.0450366	Negative
Pbr011370.1	POS0147	0.771164	0.0477061	Positive
Pbr011468.1	NEG0545	0.748192	0.0471805	Positive
Pbr011468.1	POS0164	-0.746429	0.0364126	Negative
Pbr011468.1	POS0189	-0.737862	0.0333724	Negative
Pbr011468.1	POS0192	-0.747149	0.041132	Negative
Pbr011468.1	POS0228	-0.743387	0.0339871	Negative
Pbr011468.1	POS0451	-0.727369	0.0356008	Negative
Pbr011490.1	POS0259	0.78435	0.0497125	Positive
Pbr011498.1	NEG0465	0.752614	0.04387	Positive
Pbr011498.1	NEG0516	-0.73078	0.0413396	Negative
Pbr011498.1	POS0164	-0.750757	0.0387759	Negative
Pbr011498.1	POS0189	-0.737262	0.0421073	Negative
Pbr011498.1	POS0222	-0.770169	0.0485712	Negative
Pbr011498.1	POS0228	-0.762511	0.0444954	Negative
Pbr011616.1	NEG0045	-0.749588	0.0345872	Negative
Pbr011616.1	NEG0545	0.78554	0.0291477	Positive
Pbr011616.1	POS0147	0.78262	0.0256967	Positive
Pbr011616.1	POS0149	0.788239	0.0345608	Positive
Pbr011616.1	POS0192	-0.757164	0.0348377	Negative
Pbr011616.1	POS0226	-0.686143	0.0493393	Negative
Pbr011616.1	POS0260	0.789192	0.0452224	Positive
Pbr011616.1	POS1268	-0.739144	0.0363454	Negative
Pbr011766.1	NEG0545	0.832931	0.0254814	Positive
Pbr011766.1	NEG0578	0.846685	0.0353552	Positive
Pbr011829.1	POS0164	-0.780284	0.0402977	Negative
Pbr011829.1	POS0218	-0.777559	0.028277	Negative
Pbr011829.1	POS0226	-0.780227	0.0322728	Negative
Pbr011829.1	POS1280	-0.760129	0.0289785	Negative
Pbr011829.1	POS1282	-0.759903	0.0258588	Negative
Pbr011829.1	POS1290	-0.76236	0.0318661	Negative
Pbr011829.1	POS1292	-0.749404	0.0277533	Negative
Pbr011973.1	NEG0045	-0.767757	0.0225404	Negative
Pbr011973.1	NEG0545	0.900457	0.0027443	Positive
Pbr011973.1	NEG0550	0.761204	0.0227573	Positive
Pbr011973.1	NEG0551	0.780138	0.0202046	Positive
Pbr011973.1	NEG0553	0.813919	0.0267986	Positive
Pbr011973.1	NEG0578	0.906905	0.00409953	Positive
Pbr011973.1	POS0147	0.790324	0.0189502	Positive
Pbr011973.1	POS0149	0.794888	0.0201662	Positive
Pbr011973.1	POS0159	0.795992	0.0236591	Positive
Pbr011973.1	POS0260	0.808684	0.0225888	Positive
Pbr011973.1	POS1268	-0.707848	0.0431798	Negative
Pbr011973.1	POS1280	-0.707868	0.047092	Negative
Pbr011973.1	POS1282	-0.702747	0.0427349	Negative
Pbr011999.1	NEG0465	0.870167	0.0173364	Positive
Pbr012002.1	NEG0465	0.731339	0.0461148	Positive
Pbr012002.1	NEG0545	0.80421	0.0497858	Positive
Pbr012002.1	POS0147	0.744375	0.0430132	Positive
Pbr012002.1	POS0149	0.757281	0.0405638	Positive
Pbr012002.1	POS0159	0.773254	0.0459267	Positive
Pbr012002.1	POS0260	0.76342	0.0437964	Positive
Pbr012002.1	POS1268	-0.719304	0.0489781	Negative
Pbr012006.1	NEG0545	0.831496	0.0264233	Positive
Pbr012006.1	NEG0578	0.854476	0.0282917	Positive
Pbr012159.1	NEG0545	-0.749601	0.0395197	Negative
Pbr012159.1	NEG0550	-0.771087	0.0382184	Negative
Pbr012159.1	POS0149	-0.773477	0.04574	Negative
Pbr012159.1	POS0260	-0.763004	0.036763	Negative
Pbr012206.1	NEG0516	-0.743131	0.0383919	Negative
Pbr012206.1	POS0164	-0.749306	0.0397116	Negative
Pbr012206.1	POS0189	-0.730951	0.0412328	Negative
Pbr012206.1	POS0192	-0.71935	0.0440509	Negative
Pbr012206.1	POS0218	-0.77059	0.0482037	Negative
Pbr012206.1	POS0222	-0.768566	0.0399913	Negative
Pbr012206.1	POS0228	-0.761226	0.0379142	Negative
Pbr012227.1	NEG0465	0.760194	0.0289461	Positive
Pbr012227.1	POS0164	-0.813803	0.0134347	Negative
Pbr012227.1	POS0189	-0.797204	0.0164832	Negative
Pbr012227.1	POS0218	-0.828574	0.0113687	Negative
Pbr012227.1	POS0222	-0.83373	0.012484	Negative
Pbr012227.1	POS0226	-0.844822	0.0186121	Negative
Pbr012227.1	POS0228	-0.840194	0.014063	Negative
Pbr012227.1	POS0278	-0.935048	0.000845801	Negative
Pbr012523.1	NEG0545	0.740447	0.0457826	Positive
Pbr012523.1	POS0147	0.731749	0.0333302	Positive
Pbr012523.1	POS0149	0.725666	0.0308963	Positive
Pbr012523.1	POS0159	0.74034	0.0401276	Positive
Pbr012523.1	POS0164	-0.735843	0.0344345	Negative
Pbr012523.1	POS0189	-0.726289	0.0331629	Negative
Pbr012523.1	POS0226	-0.747547	0.047678	Negative
Pbr012523.1	POS0228	-0.737998	0.0370019	Negative
Pbr012523.1	POS0260	0.725313	0.0288397	Positive
Pbr012523.1	POS0278	-0.686166	0.0460366	Negative
Pbr012584.1	NEG0045	0.749518	0.0277017	Positive
Pbr012584.1	NEG0516	0.825939	0.0303189	Positive
Pbr012584.1	POS0164	0.741351	0.0263283	Positive
Pbr012584.1	POS0189	0.744525	0.0273061	Positive
Pbr012584.1	POS0192	0.764151	0.0432405	Positive
Pbr012584.1	POS0218	0.763164	0.0366603	Positive
Pbr012584.1	POS0222	0.762864	0.031588	Positive
Pbr012584.1	POS0226	0.754743	0.0317538	Positive
Pbr012584.1	POS0228	0.751376	0.0298526	Positive
Pbr012584.1	POS0451	0.790726	0.0328981	Positive
Pbr012584.1	POS1268	0.825837	0.0202629	Positive
Pbr012584.1	POS1274	0.849571	0.0325996	Positive
Pbr012730.1	NEG0412	-0.750158	0.0274121	Negative
Pbr012730.1	NEG0550	0.780461	0.0267751	Positive
Pbr012730.1	NEG0551	0.760591	0.0255546	Positive
Pbr012730.1	NEG0553	0.776991	0.0244952	Positive
Pbr012730.1	POS0147	0.888982	0.00220385	Positive
Pbr012730.1	POS0148	0.722916	0.0380229	Positive
Pbr012730.1	POS0149	0.91465	0.00140256	Positive
Pbr012730.1	POS0159	0.918453	0.00229785	Positive
Pbr012730.1	POS0192	-0.765542	0.0263729	Negative
Pbr012730.1	POS0259	0.715385	0.0388543	Positive
Pbr012730.1	POS0260	0.908573	0.00126284	Positive
Pbr012730.1	POS0288	0.796412	0.0234561	Positive
Pbr012779.1	NEG0545	0.88578	0.00997098	Positive
Pbr012779.1	NEG0578	0.880641	0.00603076	Positive
Pbr012779.1	POS0147	0.811153	0.0142584	Positive
Pbr012779.1	POS0149	0.826166	0.0120606	Positive
Pbr012779.1	POS0159	0.829954	0.0137321	Positive
Pbr012779.1	POS0192	-0.752093	0.0379296	Negative
Pbr012779.1	POS0260	0.831109	0.0177879	Positive
Pbr012780.1	NEG0412	-0.696637	0.0401912	Negative
Pbr012780.1	NEG0516	-0.748036	0.0354753	Negative
Pbr012780.1	NEG0545	0.853181	0.014692	Positive
Pbr012780.1	NEG0578	0.865586	0.0201248	Positive
Pbr012780.1	POS0147	0.749573	0.0395381	Positive
Pbr012780.1	POS0149	0.756852	0.0408596	Positive
Pbr012780.1	POS0164	-0.707723	0.0432541	Negative
Pbr012780.1	POS0189	-0.699811	0.0412815	Negative
Pbr012780.1	POS0192	-0.835396	0.0159483	Negative
Pbr012780.1	POS0218	-0.726813	0.0438742	Negative
Pbr012780.1	POS0222	-0.718498	0.0445953	Negative
Pbr012780.1	POS0226	-0.711521	0.0447609	Negative
Pbr012780.1	POS0228	-0.70275	0.0427333	Negative
Pbr012780.1	POS0260	0.762621	0.0444105	Positive
Pbr012780.1	POS0451	-0.685249	0.0436649	Negative
Pbr012814.1	NEG0545	0.844833	0.0186065	Positive
Pbr012814.1	NEG0578	0.855841	0.0271725	Positive
Pbr012817.1	NEG0516	-0.750389	0.0390119	Negative
Pbr012817.1	POS0189	-0.783321	0.0380305	Negative
Pbr012817.1	POS0222	-0.785446	0.0486679	Negative
Pbr012817.1	POS0226	-0.782458	0.0309321	Negative
Pbr012817.1	POS0228	-0.776721	0.0287219	Negative
Pbr012907.1	NEG0465	0.77666	0.0191696	Positive
Pbr012907.1	NEG0516	-0.828183	0.00956569	Negative
Pbr012907.1	POS0164	-0.821779	0.00957258	Negative
Pbr012907.1	POS0189	-0.804151	0.0124623	Negative
Pbr012907.1	POS0218	-0.837819	0.0149739	Negative
Pbr012907.1	POS0222	-0.837293	0.0113863	Negative
Pbr012907.1	POS0226	-0.850104	0.0321092	Negative
Pbr012907.1	POS0228	-0.840344	0.0210104	Negative
Pbr012907.1	POS0278	-0.82949	0.0111135	Negative
Pbr012907.1	POS0451	-0.720396	0.0433895	Negative
Pbr013152.1	NEG0465	0.723137	0.046322	Positive
Pbr013152.1	NEG0516	-0.845908	0.0180629	Negative
Pbr013152.1	POS0164	-0.795636	0.0170232	Negative
Pbr013152.1	POS0189	-0.780534	0.0200538	Negative
Pbr013152.1	POS0218	-0.806563	0.0236605	Negative
Pbr013152.1	POS0222	-0.804585	0.0197546	Negative
Pbr013152.1	POS0226	-0.808814	0.0300325	Negative
Pbr013152.1	POS0228	-0.797916	0.0189495	Negative
Pbr013152.1	POS0451	-0.847292	0.0347615	Negative
Pbr013225.1	NEG0516	-0.814343	0.0398132	Negative
Pbr013225.1	POS0164	-0.797649	0.0190544	Negative
Pbr013225.1	POS0189	-0.778773	0.0236927	Negative
Pbr013225.1	POS0218	-0.808007	0.0183415	Negative
Pbr013225.1	POS0222	-0.80839	0.0227354	Negative
Pbr013225.1	POS0228	-0.809086	0.0298534	Negative
Pbr013225.1	POS0278	-0.769083	0.0220126	Negative
Pbr013225.1	POS0451	-0.776414	0.0216646	Negative
Pbr013248.1	POS0164	0.75353	0.0370335	Positive
Pbr013248.1	POS0218	0.742251	0.0389332	Positive
Pbr013248.1	POS0222	0.753686	0.0430936	Positive
Pbr013248.1	POS0226	0.725917	0.040016	Positive
Pbr013248.1	POS0228	0.737192	0.0374693	Positive
Pbr013248.1	POS1290	0.889056	0.00439507	Positive
Pbr013248.1	POS1292	0.903158	0.00486893	Positive
Pbr013254.1	NEG0465	0.813382	0.0406887	Positive
Pbr013298.1	NEG0465	0.870189	0.0173239	Positive
Pbr013346.1	NEG0412	-0.665792	0.0492569	Negative
Pbr013346.1	NEG0516	-0.708631	0.046598	Negative
Pbr013346.1	NEG0545	0.897452	0.0031233	Positive
Pbr013346.1	NEG0550	0.715981	0.0462314	Positive
Pbr013346.1	NEG0551	0.7232	0.0462796	Positive
Pbr013346.1	NEG0553	0.757475	0.0303227	Positive
Pbr013346.1	NEG0578	0.910497	0.00345267	Positive
Pbr013346.1	POS0147	0.761702	0.0322316	Positive
Pbr013346.1	POS0149	0.774121	0.0301352	Positive
Pbr013346.1	POS0159	0.780509	0.0321011	Positive
Pbr013346.1	POS0192	-0.823423	0.021478	Negative
Pbr013346.1	POS0226	-0.665133	0.0470296	Negative
Pbr013346.1	POS0228	-0.662708	0.0459699	Negative
Pbr013346.1	POS0260	0.793688	0.0309961	Positive
Pbr013357.1	NEG0545	0.91082	0.00169928	Positive
Pbr013357.1	NEG0578	0.917339	0.00243848	Positive
Pbr013395.1	POS1280	0.856261	0.0268357	Positive
Pbr013395.1	POS1282	0.849857	0.016168	Positive
Pbr013395.1	POS1290	0.846252	0.0119277	Positive
Pbr013395.1	POS1292	0.837878	0.0112132	Positive
Pbr013424.1	NEG0045	-0.741064	0.0453393	Negative
Pbr013424.1	NEG0545	0.850568	0.0158431	Positive
Pbr013424.1	NEG0578	0.859256	0.0245201	Positive
Pbr013424.1	POS0147	0.771009	0.0478401	Positive
Pbr013424.1	POS0149	0.764155	0.0432376	Positive
Pbr013424.1	POS0159	0.763112	0.036694	Positive
Pbr013430.1	NEG0045	-0.741113	0.0453042	Negative
Pbr013430.1	NEG0545	0.850681	0.0157922	Positive
Pbr013430.1	NEG0578	0.859322	0.0244711	Positive
Pbr013430.1	POS0147	0.771686	0.0472572	Positive
Pbr013430.1	POS0149	0.764779	0.0427669	Positive
Pbr013430.1	POS0159	0.763687	0.0363272	Positive
Pbr013455.1	POS1290	0.851714	0.0153302	Positive
Pbr013455.1	POS1292	0.871772	0.0164326	Positive
Pbr013792.1	NEG0545	0.692442	0.0489984	Positive
Pbr013792.1	NEG0578	0.719038	0.0402274	Positive
Pbr013792.1	POS0164	-0.805686	0.0137797	Negative
Pbr013792.1	POS0189	-0.790539	0.0165105	Negative
Pbr013792.1	POS0192	-0.811685	0.016908	Negative
Pbr013792.1	POS0218	-0.82312	0.0324516	Negative
Pbr013792.1	POS0222	-0.818089	0.0182667	Negative
Pbr013792.1	POS0226	-0.818436	0.0241603	Negative
Pbr013792.1	POS0228	-0.808241	0.0152065	Negative
Pbr013792.1	POS0278	-0.754518	0.0254991	Negative
Pbr013792.1	POS0451	-0.771911	0.0209175	Negative
Pbr013893.1	NEG0545	0.805365	0.0485645	Positive
Pbr013893.1	POS0149	0.760425	0.0384418	Positive
Pbr013893.1	POS0159	0.76171	0.0451182	Positive
Pbr013914.1	POS0148	0.865979	0.0198732	Positive
Pbr013914.1	POS0259	0.83579	0.0236806	Positive
Pbr013914.1	POS0288	0.828737	0.0188718	Positive
Pbr013951.1	NEG0045	-0.739589	0.0295305	Negative
Pbr013951.1	NEG0545	0.910219	0.00349972	Positive
Pbr013951.1	NEG0550	0.83879	0.00547372	Positive
Pbr013951.1	NEG0551	0.855462	0.00392569	Positive
Pbr013951.1	NEG0553	0.871648	0.00275017	Positive
Pbr013951.1	NEG0578	0.904948	0.00224439	Positive
Pbr013951.1	POS0147	0.837092	0.00508724	Positive
Pbr013951.1	POS0149	0.880838	0.00239515	Positive
Pbr013951.1	POS0159	0.890906	0.002043	Positive
Pbr013951.1	POS0192	-0.81006	0.00876534	Negative
Pbr013951.1	POS0260	0.892751	0.00252972	Positive
Pbr013951.1	POS0288	0.736561	0.0283784	Positive
Pbr013965.1	NEG0465	0.872152	0.0162237	Positive
Pbr014068.1	NEG0516	-0.805374	0.0121388	Negative
Pbr014068.1	POS0164	-0.869618	0.00353085	Negative
Pbr014068.1	POS0189	-0.853682	0.00482633	Negative
Pbr014068.1	POS0218	-0.87465	0.00372532	Negative
Pbr014068.1	POS0222	-0.874697	0.00495902	Negative
Pbr014068.1	POS0226	-0.884598	0.0104252	Negative
Pbr014068.1	POS0228	-0.877209	0.00681612	Negative
Pbr014068.1	POS0278	-0.818082	0.0104399	Negative
Pbr014068.1	POS0451	-0.720675	0.0480158	Negative
Pbr014069.1	NEG0045	-0.674639	0.0442891	Negative
Pbr014069.1	NEG0465	0.671187	0.0437523	Positive
Pbr014069.1	NEG0516	-0.720302	0.0334219	Negative
Pbr014069.1	POS0149	0.735172	0.0386589	Positive
Pbr014069.1	POS0164	-0.715673	0.0331679	Negative
Pbr014069.1	POS0189	-0.706285	0.0352943	Negative
Pbr014069.1	POS0192	-0.791363	0.0433094	Negative
Pbr014069.1	POS0218	-0.737354	0.0480533	Negative
Pbr014069.1	POS0222	-0.732388	0.0363086	Negative
Pbr014069.1	POS0226	-0.729793	0.0343307	Negative
Pbr014069.1	POS0228	-0.722374	0.0351318	Negative
Pbr014069.1	POS0260	0.737209	0.042142	Positive
Pbr014069.1	POS1268	-0.702056	0.0350481	Negative
Pbr014069.1	POS1274	-0.676011	0.0461137	Negative
Pbr014251.1	NEG0045	0.728275	0.0193173	Positive
Pbr014251.1	NEG0465	-0.720355	0.020674	Negative
Pbr014251.1	NEG0516	0.853858	0.00360113	Positive
Pbr014251.1	NEG0545	-0.67365	0.0350809	Negative
Pbr014251.1	NEG0578	-0.699141	0.0265065	Negative
Pbr014251.1	POS0147	-0.82813	0.00574698	Negative
Pbr014251.1	POS0149	-0.775055	0.0104546	Negative
Pbr014251.1	POS0159	-0.777841	0.0105481	Negative
Pbr014251.1	POS0164	0.861477	0.00458062	Positive
Pbr014251.1	POS0189	0.866929	0.00481862	Positive
Pbr014251.1	POS0192	0.774605	0.00995614	Positive
Pbr014251.1	POS0218	0.876068	0.0141878	Positive
Pbr014251.1	POS0222	0.875464	0.00724413	Positive
Pbr014251.1	POS0226	0.85458	0.00402931	Positive
Pbr014251.1	POS0228	0.856135	0.00448931	Positive
Pbr014251.1	POS0259	-0.646534	0.042516	Negative
Pbr014251.1	POS0260	-0.788447	0.00917846	Negative
Pbr014251.1	POS0278	0.657556	0.0406685	Positive
Pbr014251.1	POS0288	-0.648648	0.0431888	Negative
Pbr014251.1	POS0451	0.750372	0.0143768	Positive
Pbr014251.1	POS1268	0.851196	0.00345791	Positive
Pbr014251.1	POS1274	0.86761	0.00628468	Positive
Pbr014251.1	POS1280	0.798117	0.0102931	Positive
Pbr014251.1	POS1282	0.797474	0.00956175	Positive
Pbr014251.1	POS1290	0.79042	0.00945708	Positive
Pbr014251.1	POS1292	0.794343	0.00941137	Positive
Pbr014293.1	NEG0045	0.712474	0.0347023	Positive
Pbr014293.1	NEG0465	-0.70991	0.0335708	Negative
Pbr014293.1	NEG0553	-0.681046	0.0433278	Negative
Pbr014293.1	POS0147	-0.786209	0.0205505	Negative
Pbr014293.1	POS0148	-0.686785	0.0428207	Negative
Pbr014293.1	POS0149	-0.725479	0.0366151	Negative
Pbr014293.1	POS0159	-0.724574	0.0313988	Negative
Pbr014293.1	POS0259	-0.733995	0.035428	Negative
Pbr014293.1	POS0260	-0.724785	0.0339097	Negative
Pbr014293.1	POS1162	0.75087	0.0301029	Positive
Pbr014293.1	POS1166	0.783481	0.0189567	Positive
Pbr014293.1	POS1268	0.829753	0.0110408	Positive
Pbr014293.1	POS1274	0.811734	0.0140748	Positive
Pbr014293.1	POS1280	0.937012	0.000369372	Positive
Pbr014293.1	POS1282	0.941474	0.000534265	Positive
Pbr014293.1	POS1290	0.869099	0.00598625	Positive
Pbr014293.1	POS1292	0.850706	0.00789035	Positive
Pbr014430.1	POS0278	-0.848738	0.0333781	Negative
Pbr014461.1	POS1280	0.781654	0.0392626	Positive
Pbr014461.1	POS1282	0.796785	0.0387947	Positive
Pbr014461.1	POS1290	0.872603	0.00798929	Positive
Pbr014461.1	POS1292	0.885499	0.0100776	Positive
Pbr014469.1	NEG0545	0.858388	0.0251752	Positive
Pbr014469.1	NEG0578	0.851197	0.0155603	Positive
Pbr014469.1	POS0147	0.769109	0.0330036	Positive
Pbr014469.1	POS0149	0.794555	0.0304556	Positive
Pbr014469.1	POS0159	0.793291	0.0249971	Positive
Pbr014469.1	POS0192	-0.759755	0.0333318	Negative
Pbr014469.1	POS0260	0.804599	0.0329144	Positive
Pbr014497.1	NEG0465	0.777486	0.0283156	Positive
Pbr014497.1	POS0164	-0.774695	0.0255592	Negative
Pbr014497.1	POS0189	-0.760485	0.0256012	Negative
Pbr014497.1	POS0192	-0.727095	0.0393213	Negative
Pbr014497.1	POS0218	-0.788717	0.045649	Negative
Pbr014497.1	POS0222	-0.785253	0.0366378	Negative
Pbr014497.1	POS0228	-0.779467	0.0327396	Negative
Pbr014497.1	POS0451	-0.773801	0.0227343	Negative
Pbr014543.1	NEG0465	0.862903	0.0219079	Positive
Pbr014620.1	NEG0045	-0.781304	0.0225857	Negative
Pbr014620.1	NEG0545	0.849924	0.016137	Positive
Pbr014620.1	NEG0550	0.728765	0.0295017	Positive
Pbr014620.1	NEG0551	0.751252	0.0224355	Positive
Pbr014620.1	NEG0553	0.774633	0.0223897	Positive
Pbr014620.1	NEG0578	0.865319	0.0202973	Positive
Pbr014620.1	POS0147	0.802732	0.0256912	Positive
Pbr014620.1	POS0149	0.788813	0.0227811	Positive
Pbr014620.1	POS0159	0.790762	0.0262999	Positive
Pbr014620.1	POS0260	0.809972	0.029275	Positive
Pbr014620.1	POS1268	-0.773067	0.0204816	Negative
Pbr014620.1	POS1274	-0.725411	0.0287977	Negative
Pbr014620.1	POS1280	-0.758131	0.023989	Negative
Pbr014620.1	POS1282	-0.756303	0.0224951	Negative
Pbr014682.1	NEG0045	-0.767486	0.016987	Negative
Pbr014682.1	NEG0545	0.909711	0.00119564	Positive
Pbr014682.1	NEG0550	0.897532	0.00124509	Positive
Pbr014682.1	NEG0551	0.911967	0.00160584	Positive
Pbr014682.1	NEG0553	0.926183	0.00148468	Positive
Pbr014682.1	NEG0578	0.906131	0.00106256	Positive
Pbr014682.1	POS0147	0.805041	0.0108678	Positive
Pbr014682.1	POS0148	0.752345	0.0188854	Positive
Pbr014682.1	POS0149	0.844543	0.00468877	Positive
Pbr014682.1	POS0159	0.852333	0.00430247	Positive
Pbr014682.1	POS0192	-0.797664	0.0114291	Negative
Pbr014682.1	POS0259	0.75577	0.0192063	Positive
Pbr014682.1	POS0260	0.86204	0.00375104	Positive
Pbr014682.1	POS0288	0.791742	0.0117223	Positive
Pbr014682.1	POS1268	-0.744413	0.0200604	Negative
Pbr014682.1	POS1274	-0.698598	0.0367113	Negative
Pbr014714.1	NEG0545	0.927267	0.000695656	Positive
Pbr014714.1	NEG0578	0.937124	0.000733013	Positive
Pbr014818.2	POS0164	-0.685305	0.0410672	Negative
Pbr014818.2	POS0189	-0.689475	0.0413701	Negative
Pbr014818.2	POS0218	-0.701667	0.043363	Negative
Pbr014818.2	POS0222	-0.702253	0.0466067	Negative
Pbr014818.2	POS0226	-0.693174	0.0420617	Negative
Pbr014818.2	POS0228	-0.69322	0.0450388	Negative
Pbr014818.2	POS1290	-0.71052	0.0499304	Negative
Pbr014979.1	NEG0465	0.879103	0.0127478	Positive
Pbr014979.1	NEG0516	-0.795358	0.0399477	Negative
Pbr014979.1	POS0164	-0.767536	0.0254577	Negative
Pbr014979.1	POS0189	-0.747462	0.0318294	Negative
Pbr014979.1	POS0192	-0.724005	0.0411618	Negative
Pbr014979.1	POS0218	-0.788216	0.027661	Negative
Pbr014979.1	POS0222	-0.786023	0.0240625	Negative
Pbr014979.1	POS0226	-0.791688	0.0322711	Negative
Pbr014979.1	POS0228	-0.781741	0.0223986	Negative
Pbr014979.1	POS0278	-0.813089	0.0409586	Negative
Pbr014979.1	POS0451	-0.716056	0.0419837	Negative
Pbr014984.3	POS0164	-0.729101	0.0476985	Negative
Pbr015094.1	NEG0516	-0.768993	0.0330722	Negative
Pbr015094.1	NEG0545	0.74953	0.0276963	Positive
Pbr015094.1	NEG0578	0.77298	0.0369257	Positive
Pbr015094.1	POS0147	0.724909	0.0369248	Positive
Pbr015094.1	POS0149	0.710602	0.0356237	Positive
Pbr015094.1	POS0159	0.721532	0.035566	Positive
Pbr015094.1	POS0164	-0.768769	0.0284616	Negative
Pbr015094.1	POS0189	-0.760533	0.0255803	Negative
Pbr015094.1	POS0192	-0.775247	0.0442758	Negative
Pbr015094.1	POS0228	-0.768606	0.0249764	Negative
Pbr015094.1	POS0260	0.713237	0.0369726	Positive
Pbr015094.1	POS0278	-0.681833	0.0455852	Negative
Pbr015094.1	POS0451	-0.705247	0.0357995	Negative
Pbr015189.1	NEG0516	-0.798056	0.037789	Negative
Pbr015189.1	POS0159	0.698695	0.0451247	Positive
Pbr015189.1	POS0164	-0.711011	0.0450809	Negative
Pbr015189.1	POS0189	-0.700743	0.0475641	Negative
Pbr015189.1	POS0192	-0.842896	0.039234	Negative
Pbr015189.1	POS0222	-0.737609	0.0372268	Negative
Pbr015189.1	POS0228	-0.734546	0.0351296	Negative
Pbr015189.1	POS0278	-0.819325	0.0354975	Negative
Pbr015189.1	POS1268	-0.740168	0.0459845	Negative
Pbr015189.1	POS1274	-0.738533	0.0412814	Negative
Pbr015470.1	NEG0465	0.84835	0.0337444	Positive
Pbr015539.1	POS0451	0.902646	0.00498212	Positive
Pbr015549.1	NEG0045	-0.660294	0.0472821	Negative
Pbr015549.1	NEG0465	0.650501	0.0440644	Positive
Pbr015549.1	NEG0516	-0.763816	0.0241636	Negative
Pbr015549.1	NEG0545	0.755382	0.0251315	Positive
Pbr015549.1	NEG0578	0.792685	0.0180749	Positive
Pbr015549.1	POS0147	0.699354	0.034205	Positive
Pbr015549.1	POS0149	0.652259	0.0450783	Positive
Pbr015549.1	POS0164	-0.824463	0.0125688	Negative
Pbr015549.1	POS0189	-0.816228	0.0127121	Negative
Pbr015549.1	POS0192	-0.724308	0.034149	Negative
Pbr015549.1	POS0218	-0.837091	0.0457867	Negative
Pbr015549.1	POS0222	-0.836325	0.0233541	Negative
Pbr015549.1	POS0226	-0.833676	0.0166685	Negative
Pbr015549.1	POS0228	-0.828862	0.0141098	Negative
Pbr015549.1	POS0260	0.658053	0.046213	Positive
Pbr015549.1	POS0278	-0.780189	0.0201852	Negative
Pbr015549.1	POS0451	-0.714314	0.0338137	Negative
Pbr015549.1	POS1268	-0.728192	0.0351659	Negative
Pbr015549.1	POS1274	-0.723562	0.0318698	Negative
Pbr015549.1	POS1280	-0.701686	0.0352234	Negative
Pbr015549.1	POS1282	-0.705885	0.0354886	Negative
Pbr015549.1	POS1290	-0.66192	0.0488373	Negative
Pbr015549.1	POS1292	-0.656065	0.045131	Negative
Pbr015744.1	NEG0412	-0.731879	0.0365908	Negative
Pbr015744.1	NEG0550	0.773675	0.0303827	Positive
Pbr015744.1	NEG0551	0.753144	0.0289899	Positive
Pbr015744.1	NEG0553	0.767191	0.0292737	Positive
Pbr015744.1	POS0147	0.894312	0.00178031	Positive
Pbr015744.1	POS0148	0.711475	0.0447895	Positive
Pbr015744.1	POS0149	0.918555	0.00114268	Positive
Pbr015744.1	POS0159	0.92075	0.00202746	Positive
Pbr015744.1	POS0192	-0.75335	0.0325017	Negative
Pbr015744.1	POS0259	0.70982	0.042016	Positive
Pbr015744.1	POS0260	0.91232	0.00105192	Positive
Pbr015744.1	POS0288	0.788464	0.0275264	Positive
Pbr015761.1	NEG0465	0.866214	0.0197237	Positive
Pbr015821.1	NEG0045	-0.738827	0.0365262	Negative
Pbr015821.1	NEG0550	0.710674	0.0452939	Positive
Pbr015821.1	NEG0551	0.75104	0.033771	Positive
Pbr015821.1	NEG0553	0.730911	0.0371317	Positive
Pbr015821.1	POS0147	0.838796	0.0109457	Positive
Pbr015821.1	POS0148	0.795339	0.0199813	Positive
Pbr015821.1	POS0149	0.849425	0.0163676	Positive
Pbr015821.1	POS0159	0.864971	0.0205238	Positive
Pbr015821.1	POS0259	0.795516	0.0238911	Positive
Pbr015821.1	POS0260	0.843247	0.0129539	Positive
Pbr015821.1	POS0288	0.77863	0.0237565	Positive
Pbr015821.1	POS1268	-0.709854	0.041996	Negative
Pbr016181.1	NEG0045	-0.814898	0.0262092	Negative
Pbr016181.1	NEG0545	0.840459	0.0209462	Positive
Pbr016181.1	NEG0550	0.693883	0.0446505	Positive
Pbr016181.1	NEG0551	0.742622	0.0238181	Positive
Pbr016181.1	NEG0553	0.76437	0.0179478	Positive
Pbr016181.1	NEG0578	0.864906	0.020566	Positive
Pbr016181.1	POS0147	0.808267	0.0151977	Positive
Pbr016181.1	POS0149	0.805855	0.0120133	Positive
Pbr016181.1	POS0159	0.813177	0.0204389	Positive
Pbr016181.1	POS0260	0.80696	0.0134042	Positive
Pbr016181.1	POS1268	-0.812864	0.0164669	Negative
Pbr016181.1	POS1274	-0.766748	0.0187756	Negative
Pbr016181.1	POS1280	-0.784279	0.0165935	Negative
Pbr016181.1	POS1282	-0.775844	0.0175158	Negative
Pbr016210.1	NEG0516	-0.753521	0.0432126	Negative
Pbr016210.1	NEG0545	0.705886	0.0443599	Positive
Pbr016210.1	NEG0578	0.746744	0.0362275	Positive
Pbr016210.1	POS0147	0.692934	0.0452076	Positive
Pbr016210.1	POS0149	0.672403	0.0455091	Positive
Pbr016210.1	POS0159	0.689449	0.0441426	Positive
Pbr016210.1	POS0164	-0.740663	0.035488	Negative
Pbr016210.1	POS0189	-0.732176	0.0364258	Negative
Pbr016210.1	POS0226	-0.755904	0.0498237	Negative
Pbr016210.1	POS0228	-0.748141	0.0404738	Negative
Pbr016210.1	POS0260	0.67274	0.0479898	Positive
Pbr016210.1	POS0278	-0.722641	0.0381761	Negative
Pbr016210.1	POS0451	-0.669551	0.0446215	Negative
Pbr016210.1	POS1268	-0.6957	0.0469517	Negative
Pbr016270.1	POS0164	0.853493	0.0291186	Positive
Pbr016270.1	POS0189	0.849398	0.01092	Positive
Pbr016270.1	POS0218	0.84379	0.00957277	Positive
Pbr016270.1	POS0222	0.85223	0.0151035	Positive
Pbr016270.1	POS0226	0.833862	0.00829473	Positive
Pbr016270.1	POS0228	0.837878	0.0089705	Positive
Pbr016270.1	POS0451	0.819866	0.0100143	Positive
Pbr016270.1	POS1290	0.796446	0.0130221	Positive
Pbr016270.1	POS1292	0.811563	0.0105964	Positive
Pbr016299.1	NEG0465	0.861334	0.0230044	Positive
Pbr016430.1	NEG0465	0.782917	0.0153306	Positive
Pbr016430.1	NEG0545	0.717467	0.0377173	Positive
Pbr016430.1	NEG0578	0.760322	0.0210053	Positive
Pbr016430.1	POS0164	-0.805686	0.0137798	Negative
Pbr016430.1	POS0189	-0.791703	0.0143386	Negative
Pbr016430.1	POS0192	-0.822051	0.0221923	Negative
Pbr016430.1	POS0218	-0.822244	0.0331361	Negative
Pbr016430.1	POS0222	-0.817084	0.0149572	Negative
Pbr016430.1	POS0226	-0.821584	0.0168298	Negative
Pbr016430.1	POS0228	-0.813231	0.0136093	Negative
Pbr016430.1	POS0278	-0.796865	0.0145239	Negative
Pbr016430.1	POS0451	-0.709599	0.0389034	Negative
Pbr016471.1	POS1290	0.868649	0.009113	Positive
Pbr016471.1	POS1292	0.888206	0.00908586	Positive
Pbr016474.1	POS1290	0.867125	0.00957639	Positive
Pbr016474.1	POS1292	0.886794	0.00959339	Positive
Pbr016480.1	NEG0465	0.854678	0.0281239	Positive
Pbr016481.1	NEG0412	-0.710519	0.0416092	Negative
Pbr016481.1	NEG0545	0.828312	0.0114426	Positive
Pbr016481.1	NEG0550	0.771266	0.0211638	Positive
Pbr016481.1	NEG0551	0.773938	0.0226776	Positive
Pbr016481.1	NEG0553	0.765922	0.0209574	Positive
Pbr016481.1	NEG0578	0.810714	0.0123414	Positive
Pbr016481.1	POS0147	0.89024	0.00209769	Positive
Pbr016481.1	POS0149	0.907655	0.00131912	Positive
Pbr016481.1	POS0159	0.912773	0.00308517	Positive
Pbr016481.1	POS0192	-0.816231	0.0127113	Negative
Pbr016481.1	POS0260	0.908347	0.00191478	Positive
Pbr016481.1	POS0288	0.725713	0.0364885	Positive
Pbr016511.2	NEG0465	0.87112	0.0167955	Positive
Pbr016537.1	NEG0516	0.883884	0.0107073	Positive
Pbr016537.1	POS0164	0.862492	0.00317015	Positive
Pbr016537.1	POS0189	0.873171	0.00391849	Positive
Pbr016537.1	POS0218	0.86875	0.00363316	Positive
Pbr016537.1	POS0222	0.866524	0.00325473	Positive
Pbr016537.1	POS0226	0.875665	0.00479594	Positive
Pbr016537.1	POS0228	0.876352	0.00702387	Positive
Pbr016539.1	NEG0465	0.742749	0.0309011	Positive
Pbr016539.1	NEG0516	-0.860078	0.0239122	Negative
Pbr016539.1	NEG0578	0.709281	0.0423319	Positive
Pbr016539.1	POS0164	-0.825352	0.00878678	Negative
Pbr016539.1	POS0189	-0.810995	0.0107316	Negative
Pbr016539.1	POS0192	-0.848441	0.0168294	Negative
Pbr016539.1	POS0218	-0.843571	0.0128401	Negative
Pbr016539.1	POS0222	-0.838408	0.00884655	Negative
Pbr016539.1	POS0226	-0.838819	0.0109391	Negative
Pbr016539.1	POS0228	-0.830266	0.00908385	Negative
Pbr016539.1	POS0278	-0.800572	0.0119519	Negative
Pbr016539.1	POS0451	-0.73469	0.0318654	Negative
Pbr016667.1	NEG0465	0.864798	0.0206371	Positive
Pbr016669.1	NEG0465	0.868452	0.0183441	Positive
Pbr016787.1	NEG0045	-0.753839	0.0429836	Negative
Pbr016796.1	NEG0465	0.763486	0.0273414	Positive
Pbr016796.1	NEG0516	-0.838147	0.0445371	Negative
Pbr016796.1	POS0164	-0.788326	0.0230012	Negative
Pbr016796.1	POS0189	-0.770784	0.0274488	Negative
Pbr016796.1	POS0218	-0.800177	0.0271157	Negative
Pbr016796.1	POS0222	-0.798839	0.0223077	Negative
Pbr016796.1	POS0226	-0.81358	0.0405079	Negative
Pbr016796.1	POS0228	-0.802738	0.03425	Negative
Pbr016796.1	POS0278	-0.742701	0.0309246	Negative
Pbr016796.1	POS0451	-0.759461	0.0260558	Negative
Pbr016822.1	NEG0545	0.9209	0.00100535	Positive
Pbr016822.1	NEG0578	0.93724	0.000727054	Positive
Pbr016822.1	POS0192	-0.825345	0.0205062	Negative
Pbr016842.1	NEG0516	-0.797482	0.0191206	Negative
Pbr016842.1	POS0164	-0.808219	0.0182565	Negative
Pbr016842.1	POS0189	-0.793513	0.017775	Negative
Pbr016842.1	POS0218	-0.811406	0.0212674	Negative
Pbr016842.1	POS0222	-0.813635	0.0269713	Negative
Pbr016842.1	POS0228	-0.821049	0.034088	Negative
Pbr016842.1	POS0278	-0.731261	0.0410393	Negative
Pbr016842.1	POS0451	-0.756992	0.0305722	Negative
Pbr016884.1	NEG0045	-0.727113	0.0327592	Negative
Pbr016884.1	NEG0465	0.677478	0.0481197	Positive
Pbr016884.1	NEG0545	0.710468	0.0384358	Positive
Pbr016884.1	NEG0550	0.911174	0.000668008	Positive
Pbr016884.1	NEG0551	0.927876	0.000670429	Positive
Pbr016884.1	NEG0553	0.942627	0.000489335	Positive
Pbr016884.1	NEG0578	0.708406	0.0367267	Positive
Pbr016884.1	POS0147	0.87381	0.00153363	Positive
Pbr016884.1	POS0148	0.889394	0.00108432	Positive
Pbr016884.1	POS0149	0.908738	0.000626462	Positive
Pbr016884.1	POS0159	0.914827	0.000926611	Positive
Pbr016884.1	POS0192	-0.673103	0.045125	Negative
Pbr016884.1	POS0259	0.884959	0.00114278	Positive
Pbr016884.1	POS0260	0.911548	0.000819737	Positive
Pbr016884.1	POS0288	0.902313	0.000722391	Positive
Pbr016884.1	POS1268	-0.751416	0.024409	Negative
Pbr016884.1	POS1274	-0.69641	0.0403119	Negative
Pbr016884.1	POS1280	-0.661312	0.0491847	Negative
Pbr016884.1	POS1282	-0.674028	0.047245	Negative
Pbr016936.1	NEG0045	-0.785311	0.0162653	Negative
Pbr016936.1	NEG0545	0.84427	0.0188961	Positive
Pbr016936.1	NEG0550	0.728157	0.0276449	Positive
Pbr016936.1	NEG0551	0.761286	0.0189376	Positive
Pbr016936.1	NEG0553	0.765455	0.0192095	Positive
Pbr016936.1	NEG0578	0.853009	0.029532	Positive
Pbr016936.1	POS0147	0.832846	0.0170243	Positive
Pbr016936.1	POS0148	0.669067	0.044881	Positive
Pbr016936.1	POS0149	0.80517	0.0121923	Positive
Pbr016936.1	POS0159	0.810686	0.0123493	Positive
Pbr016936.1	POS0259	0.706833	0.0350297	Positive
Pbr016936.1	POS0260	0.818289	0.018182	Positive
Pbr016936.1	POS0288	0.684899	0.0389856	Positive
Pbr016936.1	POS1268	-0.775162	0.0177379	Negative
Pbr016936.1	POS1274	-0.74301	0.0236713	Negative
Pbr016936.1	POS1280	-0.815646	0.012883	Negative
Pbr016936.1	POS1282	-0.816027	0.015325	Negative
Pbr016936.1	POS1290	-0.698955	0.0365368	Negative
Pbr016936.1	POS1292	-0.687371	0.0400011	Negative
Pbr017122.3	NEG0465	0.87249	0.0160395	Positive
Pbr017122.3	NEG0516	-0.820817	0.0228504	Negative
Pbr017122.3	POS0164	-0.794905	0.0151196	Negative
Pbr017122.3	POS0189	-0.778697	0.0184539	Negative
Pbr017122.3	POS0192	-0.730793	0.0371979	Negative
Pbr017122.3	POS0218	-0.816144	0.0152843	Negative
Pbr017122.3	POS0222	-0.814707	0.0131617	Negative
Pbr017122.3	POS0226	-0.819902	0.0175102	Negative
Pbr017122.3	POS0228	-0.811256	0.0121933	Negative
Pbr017122.3	POS0278	-0.834963	0.0241909	Negative
Pbr017130.1	NEG0465	0.857564	0.0258088	Positive
Pbr017130.1	POS0278	-0.842674	0.0197355	Negative
Pbr017323.1	NEG0045	-0.703728	0.0304564	Negative
Pbr017323.1	NEG0516	-0.685613	0.0347708	Negative
Pbr017323.1	NEG0545	0.745321	0.0370692	Positive
Pbr017323.1	POS0164	-0.736174	0.0311445	Negative
Pbr017323.1	POS0189	-0.733299	0.0275439	Negative
Pbr017323.1	POS0192	-0.695155	0.0323557	Negative
Pbr017323.1	POS0218	-0.752131	0.0442233	Negative
Pbr017323.1	POS0222	-0.749958	0.039289	Negative
Pbr017323.1	POS0226	-0.743296	0.0340364	Negative
Pbr017323.1	POS0228	-0.739662	0.0324463	Negative
Pbr017323.1	POS0278	-0.705997	0.0312653	Negative
Pbr017323.1	POS1268	-0.735865	0.0286859	Negative
Pbr017323.1	POS1274	-0.712594	0.0346438	Negative
Pbr017323.1	POS1280	-0.712467	0.032392	Negative
Pbr017323.1	POS1282	-0.708906	0.0319142	Negative
Pbr017486.1	NEG0412	-0.774032	0.0301843	Negative
Pbr017486.1	POS0149	0.783689	0.037762	Positive
Pbr017486.1	POS0159	0.780964	0.0318249	Positive
Pbr017579.1	NEG0465	0.833917	0.0496987	Positive
Pbr017579.1	POS0278	-0.826238	0.0300986	Negative
Pbr017623.1	NEG0045	-0.767468	0.0169925	Negative
Pbr017623.1	NEG0545	0.857415	0.00324061	Positive
Pbr017623.1	NEG0550	0.918105	0.00117054	Positive
Pbr017623.1	NEG0551	0.90864	0.000755302	Positive
Pbr017623.1	NEG0553	0.913282	0.00100238	Positive
Pbr017623.1	NEG0578	0.833142	0.00563234	Positive
Pbr017623.1	POS0147	0.877716	0.001913	Positive
Pbr017623.1	POS0148	0.748597	0.0216324	Positive
Pbr017623.1	POS0149	0.910814	0.000849887	Positive
Pbr017623.1	POS0159	0.905697	0.000722783	Positive
Pbr017623.1	POS0259	0.78082	0.0145056	Positive
Pbr017623.1	POS0260	0.926861	0.00142572	Positive
Pbr017623.1	POS0288	0.828193	0.00573806	Positive
Pbr017629.1	POS0164	-0.754325	0.0426358	Negative
Pbr017629.1	POS0218	-0.753646	0.036962	Negative
Pbr017629.1	POS0278	-0.712726	0.0440105	Negative
Pbr017629.1	POS1280	-0.749608	0.0345759	Negative
Pbr017629.1	POS1290	-0.738252	0.0368556	Negative
Pbr017629.1	POS1292	-0.726896	0.0394383	Negative
Pbr017716.1	NEG0045	-0.85512	0.0277592	Negative
Pbr017716.1	POS1268	-0.830229	0.0272767	Negative
Pbr017716.1	POS1274	-0.799022	0.0370375	Negative
Pbr017799.1	NEG0465	0.847004	0.0350424	Positive
Pbr017842.1	NEG0516	0.750803	0.0271229	Positive
Pbr017842.1	POS0164	0.901526	0.00261832	Positive
Pbr017842.1	POS0189	0.907258	0.00403211	Positive
Pbr017842.1	POS0218	0.892794	0.00189395	Positive
Pbr017842.1	POS0222	0.899367	0.00191825	Positive
Pbr017842.1	POS0226	0.88301	0.00184341	Positive
Pbr017842.1	POS0228	0.890042	0.00169127	Positive
Pbr017842.1	POS0451	0.706804	0.043805	Positive
Pbr017842.1	POS1274	0.691098	0.0498604	Positive
Pbr017842.1	POS1280	0.742805	0.0280669	Positive
Pbr017842.1	POS1282	0.757151	0.0271019	Positive
Pbr017842.1	POS1290	0.847177	0.00435916	Positive
Pbr017842.1	POS1292	0.858659	0.00356701	Positive
Pbr017885.1	POS0164	0.838568	0.00880923	Positive
Pbr017885.1	POS0189	0.840302	0.0105169	Positive
Pbr017885.1	POS0218	0.830819	0.00895898	Positive
Pbr017885.1	POS0222	0.840767	0.0138496	Positive
Pbr017885.1	POS0226	0.819333	0.00887259	Positive
Pbr017885.1	POS0228	0.827101	0.00842022	Positive
Pbr017885.1	POS0451	0.73053	0.0373466	Positive
Pbr017885.1	POS1280	0.726125	0.0362659	Positive
Pbr017885.1	POS1282	0.740763	0.0354318	Positive
Pbr017885.1	POS1290	0.8593	0.0122435	Positive
Pbr017885.1	POS1292	0.874638	0.0149074	Positive
Pbr017888.1	NEG0465	0.833124	0.0253568	Positive
Pbr017888.1	NEG0516	-0.839225	0.0432883	Negative
Pbr017888.1	NEG0578	0.724594	0.0340051	Positive
Pbr017888.1	POS0164	-0.811343	0.0121698	Negative
Pbr017888.1	POS0189	-0.799747	0.0109444	Negative
Pbr017888.1	POS0192	-0.801648	0.0116837	Negative
Pbr017888.1	POS0218	-0.82746	0.019475	Negative
Pbr017888.1	POS0222	-0.825304	0.0153947	Negative
Pbr017888.1	POS0226	-0.82359	0.0128352	Negative
Pbr017888.1	POS0228	-0.816013	0.0127751	Negative
Pbr017888.1	POS0278	-0.745845	0.0267326	Negative
Pbr017888.1	POS0451	-0.802449	0.0129231	Negative
Pbr018007.1	NEG0465	0.701594	0.0470228	Positive
Pbr018007.1	NEG0516	-0.840579	0.0417578	Negative
Pbr018007.1	POS0147	0.711393	0.0448407	Positive
Pbr018007.1	POS0149	0.698226	0.0454076	Positive
Pbr018007.1	POS0159	0.716969	0.0455841	Positive
Pbr018007.1	POS0164	-0.735527	0.0432539	Negative
Pbr018007.1	POS0189	-0.729948	0.041862	Negative
Pbr018007.1	POS0192	-0.808319	0.0455416	Negative
Pbr018007.1	POS0226	-0.745286	0.0494531	Negative
Pbr018007.1	POS0228	-0.736183	0.048934	Negative
Pbr018007.1	POS0260	0.692848	0.0452582	Positive
Pbr018067.1	POS0192	-0.711035	0.0495724	Negative
Pbr018094.1	NEG0465	0.862896	0.0219126	Positive
Pbr018094.1	NEG0516	-0.841529	0.0203547	Negative
Pbr018094.1	POS0164	-0.801023	0.0133188	Negative
Pbr018094.1	POS0189	-0.78667	0.0142563	Negative
Pbr018094.1	POS0192	-0.790392	0.0147191	Negative
Pbr018094.1	POS0218	-0.822523	0.0164586	Negative
Pbr018094.1	POS0222	-0.819297	0.0142082	Negative
Pbr018094.1	POS0226	-0.822722	0.0218408	Negative
Pbr018094.1	POS0228	-0.81332	0.013582	Negative
Pbr018094.1	POS0278	-0.803481	0.014448	Negative
Pbr018094.1	POS0451	-0.729347	0.0345622	Negative
Pbr018118.1	NEG0545	0.840107	0.0211436	Positive
Pbr018118.1	NEG0578	0.846763	0.0352778	Positive
Pbr018118.1	POS0147	0.758582	0.0396756	Positive
Pbr018118.1	POS0159	0.765195	0.042455	Positive
Pbr018137.1	NEG0465	0.846846	0.0351971	Positive
Pbr018155.1	NEG0465	0.895022	0.00691557	Positive
Pbr018464.1	NEG0545	0.969424	2.99616e-05	Positive
Pbr018464.1	NEG0578	0.965354	2.61355e-05	Positive
Pbr018492.1	NEG0465	0.893451	0.00737644	Positive
Pbr018492.1	POS0278	-0.832949	0.0254698	Negative
Pbr018555.1	NEG0465	0.83532	0.0479388	Positive
Pbr018555.1	NEG0516	-0.826669	0.0297839	Negative
Pbr018555.1	NEG0578	0.723109	0.0379156	Positive
Pbr018555.1	POS0164	-0.795978	0.0147914	Negative
Pbr018555.1	POS0189	-0.784641	0.0164777	Negative
Pbr018555.1	POS0192	-0.820948	0.0227798	Negative
Pbr018555.1	POS0218	-0.816801	0.018819	Negative
Pbr018555.1	POS0222	-0.81106	0.0171456	Negative
Pbr018555.1	POS0226	-0.809514	0.0147864	Negative
Pbr018555.1	POS0228	-0.801334	0.0151218	Negative
Pbr018555.1	POS0278	-0.756162	0.0248036	Negative
Pbr018555.1	POS0451	-0.71122	0.0412036	Negative
Pbr018571.1	POS1162	0.820004	0.0349367	Positive
Pbr018571.1	POS1166	0.840256	0.0421197	Positive
Pbr018581.1	NEG0551	-0.705247	0.0447492	Negative
Pbr018581.1	NEG0553	-0.703679	0.0421989	Negative
Pbr018581.1	POS0147	-0.821541	0.0168468	Negative
Pbr018581.1	POS0148	-0.795846	0.0237304	Negative
Pbr018581.1	POS0149	-0.782783	0.0256168	Negative
Pbr018581.1	POS0159	-0.778886	0.0236424	Negative
Pbr018581.1	POS0259	-0.82173	0.0223624	Negative
Pbr018581.1	POS0260	-0.762002	0.0280564	Negative
Pbr018581.1	POS0288	-0.729069	0.0424194	Negative
Pbr018581.1	POS1162	0.693724	0.0417606	Positive
Pbr018581.1	POS1166	0.727373	0.0391586	Positive
Pbr018581.1	POS1268	0.676845	0.0484961	Positive
Pbr018581.1	POS1282	0.822288	0.0331016	Positive
Pbr018581.1	POS1290	0.713379	0.0436077	Positive
Pbr018581.1	POS1292	0.695808	0.0435359	Positive
Pbr018588.3	POS0147	0.796792	0.0290917	Positive
Pbr018588.3	POS0149	0.83557	0.0238157	Positive
Pbr018588.3	POS0159	0.837148	0.0457178	Positive
Pbr018588.3	POS0260	0.830506	0.018059	Positive
Pbr018616.1	NEG0465	0.866797	0.0193573	Positive
Pbr018616.1	POS0278	-0.818197	0.0364422	Negative
Pbr018746.1	POS0189	-0.722643	0.0466584	Negative
Pbr018746.1	POS0228	-0.744657	0.0499555	Negative
Pbr018801.2	NEG0545	0.694751	0.0386269	Positive
Pbr018801.2	POS0129	-0.692884	0.0372539	Negative
Pbr018801.2	POS0164	-0.704796	0.0385934	Negative
Pbr018801.2	POS0189	-0.697276	0.0398524	Negative
Pbr018801.2	POS0218	-0.72093	0.0430547	Negative
Pbr018801.2	POS0222	-0.723876	0.0458219	Negative
Pbr018801.2	POS0226	-0.717284	0.0378161	Negative
Pbr018801.2	POS0228	-0.716141	0.0354818	Negative
Pbr018801.2	POS1274	-0.729488	0.0474223	Negative
Pbr018801.2	POS1292	-0.717765	0.0409707	Negative
Pbr018865.2	NEG0545	0.936643	0.000379015	Positive
Pbr018865.2	NEG0578	0.947684	0.00032544	Positive
Pbr018865.2	POS0192	-0.798062	0.037784	Negative
Pbr018895.1	NEG0045	0.802214	0.0115445	Positive
Pbr018895.1	NEG0516	0.736084	0.0245046	Positive
Pbr018895.1	POS0164	0.806749	0.0117824	Positive
Pbr018895.1	POS0189	0.819722	0.0140677	Positive
Pbr018895.1	POS0218	0.818919	0.011945	Positive
Pbr018895.1	POS0222	0.822099	0.0221672	Positive
Pbr018895.1	POS0226	0.814534	0.011326	Positive
Pbr018895.1	POS0228	0.821392	0.0169065	Positive
Pbr018895.1	POS0278	0.7266	0.026408	Positive
Pbr018895.1	POS1268	0.892037	0.00390536	Positive
Pbr018895.1	POS1274	0.898444	0.00598799	Positive
Pbr018895.1	POS1280	0.762819	0.0221287	Positive
Pbr018895.1	POS1282	0.749212	0.0253097	Positive
Pbr018895.1	POS1290	0.7407	0.0245544	Positive
Pbr018895.1	POS1292	0.742591	0.0258154	Positive
Pbr019034.1	NEG0465	0.867205	0.0191037	Positive
Pbr019090.1	NEG0045	-0.687734	0.0423046	Negative
Pbr019090.1	NEG0412	-0.71281	0.0371958	Negative
Pbr019090.1	NEG0516	-0.777828	0.0241158	Negative
Pbr019090.1	NEG0545	0.825696	0.0203322	Positive
Pbr019090.1	NEG0550	0.659782	0.045299	Positive
Pbr019090.1	NEG0551	0.660784	0.0470135	Positive
Pbr019090.1	NEG0553	0.666656	0.0487554	Positive
Pbr019090.1	NEG0578	0.827832	0.0289463	Positive
Pbr019090.1	POS0147	0.763672	0.0272528	Positive
Pbr019090.1	POS0149	0.785146	0.0244761	Positive
Pbr019090.1	POS0159	0.802233	0.0259646	Positive
Pbr019090.1	POS0164	-0.713536	0.0398852	Negative
Pbr019090.1	POS0189	-0.710533	0.0356582	Negative
Pbr019090.1	POS0192	-0.883208	0.0109797	Negative
Pbr019090.1	POS0218	-0.73585	0.0382565	Negative
Pbr019090.1	POS0222	-0.72611	0.0399015	Negative
Pbr019090.1	POS0226	-0.715335	0.0424171	Negative
Pbr019090.1	POS0228	-0.710118	0.0334739	Negative
Pbr019090.1	POS0260	0.800553	0.0215217	Positive
Pbr019090.1	POS1268	-0.687181	0.0400984	Negative
Pbr019090.1	POS1274	-0.662082	0.0487448	Negative
Pbr019213.1	NEG0545	0.851273	0.0155264	Positive
Pbr019213.1	NEG0578	0.851675	0.0306948	Positive
Pbr019243.1	POS0164	-0.752713	0.0437976	Negative
Pbr019243.1	POS0189	-0.736457	0.0487273	Negative
Pbr019243.1	POS0228	-0.756889	0.0490005	Negative
Pbr019431.1	NEG0465	0.849946	0.0322535	Positive
Pbr019525.1	NEG0545	0.804958	0.0489917	Positive
Pbr019574.1	NEG0465	0.862425	0.0222382	Positive
Pbr019609.1	NEG0045	-0.728688	0.0479951	Negative
Pbr019609.1	NEG0545	0.761277	0.0378811	Positive
Pbr019609.1	NEG0550	0.673506	0.0475459	Positive
Pbr019609.1	NEG0551	0.694651	0.0476037	Positive
Pbr019609.1	NEG0578	0.769897	0.0390481	Positive
Pbr019609.1	POS0147	0.824817	0.0311547	Positive
Pbr019609.1	POS0148	0.664002	0.0476604	Positive
Pbr019609.1	POS0149	0.819181	0.0237446	Positive
Pbr019609.1	POS0159	0.835555	0.0476497	Positive
Pbr019609.1	POS0259	0.664708	0.0498913	Positive
Pbr019609.1	POS0260	0.814516	0.0198284	Positive
Pbr019609.1	POS0278	-0.680581	0.0463038	Negative
Pbr019609.1	POS0288	0.686354	0.049207	Positive
Pbr019609.1	POS1268	-0.751409	0.0383608	Negative
Pbr019609.1	POS1274	-0.72767	0.0433173	Negative
Pbr019609.1	POS1280	-0.685371	0.0465036	Negative
Pbr019659.1	NEG0545	0.872181	0.0162076	Positive
Pbr019659.1	NEG0578	0.868488	0.00916107	Positive
Pbr019690.1	NEG0465	0.739156	0.0327044	Positive
Pbr019690.1	POS0164	-0.777927	0.0280832	Negative
Pbr019690.1	POS0189	-0.76474	0.0305684	Negative
Pbr019690.1	POS0192	-0.749453	0.0346641	Negative
Pbr019690.1	POS0218	-0.793922	0.041133	Negative
Pbr019690.1	POS0222	-0.789184	0.0339222	Negative
Pbr019690.1	POS0228	-0.785836	0.0289801	Negative
Pbr019690.1	POS0278	-0.739343	0.0362323	Negative
Pbr019698.1	NEG0545	0.805395	0.0323555	Positive
Pbr019698.1	NEG0578	0.813238	0.0408213	Positive
Pbr019719.1	POS1280	0.780867	0.0398551	Positive
Pbr019759.1	NEG0045	-0.691731	0.0428593	Negative
Pbr019759.1	POS0149	0.698806	0.0450583	Positive
Pbr019759.1	POS0164	-0.709038	0.046336	Negative
Pbr019759.1	POS0189	-0.701141	0.0473103	Negative
Pbr019759.1	POS0260	0.69852	0.0419993	Positive
Pbr019759.1	POS1274	-0.682915	0.0449706	Negative
Pbr019770.1	POS1274	0.790229	0.0443009	Positive
Pbr019825.1	NEG0545	0.845826	0.0181037	Positive
Pbr019825.1	NEG0578	0.866935	0.0192711	Positive
Pbr019837.1	NEG0045	-0.796761	0.012938	Negative
Pbr019837.1	NEG0545	0.768488	0.0154026	Positive
Pbr019837.1	NEG0550	0.811386	0.0106384	Positive
Pbr019837.1	NEG0551	0.820448	0.011525	Positive
Pbr019837.1	NEG0553	0.834823	0.00971131	Positive
Pbr019837.1	NEG0578	0.766231	0.0148881	Positive
Pbr019837.1	POS0147	0.931462	0.000357167	Positive
Pbr019837.1	POS0148	0.769843	0.0162856	Positive
Pbr019837.1	POS0149	0.934104	0.000450634	Positive
Pbr019837.1	POS0159	0.936974	0.000740707	Positive
Pbr019837.1	POS0259	0.794969	0.0120797	Positive
Pbr019837.1	POS0260	0.930862	0.000278348	Positive
Pbr019837.1	POS0288	0.812642	0.0118209	Positive
Pbr019837.1	POS1268	-0.77907	0.0149932	Negative
Pbr019837.1	POS1274	-0.733949	0.022158	Negative
Pbr019837.1	POS1280	-0.741893	0.0208826	Negative
Pbr019837.1	POS1282	-0.729566	0.0222901	Negative
Pbr019847.2	NEG0553	0.703738	0.049831	Positive
Pbr019847.2	POS0260	0.718403	0.0496183	Positive
Pbr019995.1	NEG0516	-0.77557	0.0440124	Negative
Pbr019995.1	NEG0545	0.859562	0.012146	Positive
Pbr019995.1	NEG0578	0.873186	0.0156659	Positive
Pbr019995.1	POS0164	-0.736446	0.0426433	Negative
Pbr019995.1	POS0189	-0.725662	0.0401675	Negative
Pbr019995.1	POS0192	-0.856051	0.00900111	Negative
Pbr019995.1	POS0226	-0.742139	0.0445742	Negative
Pbr019995.1	POS0228	-0.733005	0.0399652	Negative
Pbr020074.1	NEG0465	0.833748	0.0499135	Positive
Pbr020088.1	NEG0578	0.737538	0.041927	Positive
Pbr020088.1	POS0147	0.738782	0.0469956	Positive
Pbr020105.1	POS0147	0.80297	0.0255612	Positive
Pbr020105.1	POS0149	0.819727	0.0351644	Positive
Pbr020105.1	POS0260	0.819181	0.0237442	Positive
Pbr020138.1	NEG0465	0.841927	0.0201376	Positive
Pbr020138.1	NEG0516	-0.767698	0.0290109	Negative
Pbr020138.1	POS0164	-0.75227	0.0330909	Negative
Pbr020138.1	POS0189	-0.732503	0.0402722	Negative
Pbr020138.1	POS0218	-0.773648	0.0455965	Negative
Pbr020138.1	POS0222	-0.772691	0.0309339	Negative
Pbr020138.1	POS0228	-0.773096	0.0368477	Negative
Pbr020138.1	POS0278	-0.862815	0.0219688	Negative
Pbr020140.1	NEG0545	0.811919	0.0420495	Positive
Pbr020140.1	POS0260	0.747344	0.0478358	Positive
Pbr020189.1	NEG0465	0.772791	0.0231582	Positive
Pbr020189.1	POS0164	-0.807429	0.0154791	Negative
Pbr020189.1	POS0189	-0.789711	0.0191824	Negative
Pbr020189.1	POS0218	-0.813324	0.0162968	Negative
Pbr020189.1	POS0222	-0.820224	0.0173785	Negative
Pbr020189.1	POS0226	-0.82995	0.0274674	Negative
Pbr020189.1	POS0228	-0.824976	0.02069	Negative
Pbr020189.1	POS0278	-0.835212	0.0480727	Negative
Pbr020189.1	POS0451	-0.732544	0.0402471	Negative
Pbr020270.1	NEG0545	0.83058	0.0270383	Positive
Pbr020270.1	NEG0578	0.851216	0.0311032	Positive
Pbr020325.1	NEG0465	0.834855	0.0485175	Positive
Pbr020381.1	NEG0045	-0.770036	0.024344	Negative
Pbr020381.1	NEG0465	0.702182	0.0430627	Positive
Pbr020381.1	NEG0516	-0.71447	0.0429402	Negative
Pbr020381.1	NEG0545	0.766979	0.0228542	Positive
Pbr020381.1	NEG0550	0.671777	0.0434418	Positive
Pbr020381.1	NEG0551	0.697286	0.0426933	Positive
Pbr020381.1	NEG0553	0.707309	0.0435015	Positive
Pbr020381.1	NEG0578	0.783636	0.0216004	Positive
Pbr020381.1	POS0147	0.841821	0.0100977	Positive
Pbr020381.1	POS0149	0.854495	0.00942517	Positive
Pbr020381.1	POS0159	0.86822	0.0184836	Positive
Pbr020381.1	POS0164	-0.660497	0.0428827	Negative
Pbr020381.1	POS0189	-0.655383	0.0435068	Negative
Pbr020381.1	POS0192	-0.807938	0.0183692	Negative
Pbr020381.1	POS0218	-0.692588	0.0423843	Negative
Pbr020381.1	POS0222	-0.687007	0.0426996	Negative
Pbr020381.1	POS0226	-0.676108	0.0460591	Negative
Pbr020381.1	POS0228	-0.668969	0.042687	Negative
Pbr020381.1	POS0260	0.855055	0.0139064	Positive
Pbr020381.1	POS0278	-0.673395	0.0449652	Negative
Pbr020381.1	POS0288	0.661855	0.0442196	Positive
Pbr020381.1	POS1268	-0.795477	0.0199253	Negative
Pbr020381.1	POS1274	-0.760294	0.0231169	Negative
Pbr020381.1	POS1282	-0.631793	0.0498698	Negative
Pbr020415.1	NEG0045	0.794331	0.0152972	Positive
Pbr020415.1	NEG0412	0.676518	0.0354121	Positive
Pbr020415.1	NEG0465	-0.659265	0.0368072	Negative
Pbr020415.1	NEG0516	0.817391	0.0123763	Positive
Pbr020415.1	NEG0545	-0.736507	0.0309843	Negative
Pbr020415.1	NEG0550	-0.673655	0.0350791	Negative
Pbr020415.1	NEG0551	-0.716245	0.0287864	Negative
Pbr020415.1	NEG0553	-0.666902	0.0364597	Negative
Pbr020415.1	NEG0578	-0.74112	0.0317097	Negative
Pbr020415.1	POS0147	-0.842106	0.0100203	Negative
Pbr020415.1	POS0148	-0.678249	0.0363153	Negative
Pbr020415.1	POS0149	-0.840197	0.0084371	Negative
Pbr020415.1	POS0159	-0.854522	0.00941769	Negative
Pbr020415.1	POS0164	0.713116	0.026748	Positive
Pbr020415.1	POS0189	0.722203	0.0301881	Positive
Pbr020415.1	POS0192	0.891436	0.00800134	Positive
Pbr020415.1	POS0218	0.735983	0.0286332	Positive
Pbr020415.1	POS0222	0.728803	0.0294846	Positive
Pbr020415.1	POS0226	0.718752	0.0296218	Positive
Pbr020415.1	POS0228	0.71596	0.0272031	Positive
Pbr020415.1	POS0259	-0.693886	0.0328993	Negative
Pbr020415.1	POS0260	-0.854846	0.0139922	Negative
Pbr020415.1	POS0288	-0.683105	0.0358904	Negative
Pbr020415.1	POS1268	0.808371	0.012997	Positive
Pbr020415.1	POS1274	0.794128	0.0136538	Positive
Pbr020415.1	POS1280	0.664389	0.0360572	Positive
Pbr020415.1	POS1282	0.650837	0.0390206	Positive
Pbr020432.1	NEG0045	0.741885	0.0184283	Positive
Pbr020432.1	NEG0465	-0.699317	0.0290887	Negative
Pbr020432.1	NEG0516	0.846705	0.0176677	Positive
Pbr020432.1	NEG0545	-0.666468	0.0366479	Negative
Pbr020432.1	NEG0551	-0.633963	0.0469304	Negative
Pbr020432.1	NEG0578	-0.682307	0.0329568	Negative
Pbr020432.1	POS0147	-0.853237	0.0293367	Negative
Pbr020432.1	POS0148	-0.654084	0.0406232	Negative
Pbr020432.1	POS0149	-0.80735	0.00664527	Negative
Pbr020432.1	POS0159	-0.815804	0.00855755	Negative
Pbr020432.1	POS0164	0.814394	0.00795345	Positive
Pbr020432.1	POS0189	0.82357	0.00917252	Positive
Pbr020432.1	POS0192	0.813646	0.00735397	Positive
Pbr020432.1	POS0218	0.82981	0.0137814	Positive
Pbr020432.1	POS0222	0.826926	0.00986572	Positive
Pbr020432.1	POS0226	0.810958	0.00660949	Positive
Pbr020432.1	POS0228	0.811675	0.00704663	Positive
Pbr020432.1	POS0259	-0.685275	0.0332574	Negative
Pbr020432.1	POS0260	-0.819538	0.00883012	Negative
Pbr020432.1	POS0278	0.631966	0.046223	Positive
Pbr020432.1	POS0288	-0.666897	0.0380471	Negative
Pbr020432.1	POS0451	0.64702	0.0422873	Positive
Pbr020432.1	POS1268	0.827579	0.0116508	Positive
Pbr020432.1	POS1274	0.836869	0.0153507	Positive
Pbr020432.1	POS1280	0.770976	0.012765	Positive
Pbr020432.1	POS1282	0.765558	0.0131827	Positive
Pbr020432.1	POS1290	0.734879	0.0183949	Positive
Pbr020432.1	POS1292	0.737658	0.0185992	Positive
Pbr020443.3	NEG0045	-0.773331	0.0203831	Negative
Pbr020443.3	NEG0545	0.880861	0.00398866	Positive
Pbr020443.3	NEG0550	0.768093	0.0183319	Positive
Pbr020443.3	NEG0551	0.776938	0.0214545	Positive
Pbr020443.3	NEG0553	0.80133	0.0151233	Positive
Pbr020443.3	NEG0578	0.887193	0.00944785	Positive
Pbr020443.3	POS0147	0.872454	0.00267654	Positive
Pbr020443.3	POS0149	0.874977	0.00294679	Positive
Pbr020443.3	POS0159	0.882686	0.0055967	Positive
Pbr020443.3	POS0192	-0.767555	0.0169663	Negative
Pbr020443.3	POS0259	0.681414	0.0431291	Positive
Pbr020443.3	POS0260	0.879827	0.00310526	Positive
Pbr020443.3	POS0288	0.719698	0.0313074	Positive
Pbr020443.3	POS1268	-0.771255	0.0190513	Negative
Pbr020443.3	POS1274	-0.736868	0.0260711	Negative
Pbr020443.3	POS1280	-0.704139	0.0340728	Negative
Pbr020443.3	POS1282	-0.706525	0.0351782	Negative
Pbr020447.1	NEG0045	-0.78378	0.025131	Negative
Pbr020447.1	NEG0516	-0.669858	0.0422347	Negative
Pbr020447.1	NEG0545	0.776475	0.0216402	Positive
Pbr020447.1	NEG0550	0.67673	0.040897	Positive
Pbr020447.1	NEG0551	0.697767	0.0456854	Positive
Pbr020447.1	NEG0553	0.709679	0.0459254	Positive
Pbr020447.1	NEG0578	0.791257	0.0260411	Positive
Pbr020447.1	POS0147	0.835649	0.0118833	Positive
Pbr020447.1	POS0149	0.835792	0.0157861	Positive
Pbr020447.1	POS0159	0.843188	0.0194618	Positive
Pbr020447.1	POS0164	-0.679218	0.0443253	Negative
Pbr020447.1	POS0189	-0.685535	0.0464073	Negative
Pbr020447.1	POS0192	-0.730226	0.0375183	Negative
Pbr020447.1	POS0218	-0.70004	0.0480143	Negative
Pbr020447.1	POS0222	-0.694293	0.0444115	Negative
Pbr020447.1	POS0226	-0.680297	0.0464681	Negative
Pbr020447.1	POS0228	-0.678839	0.0420596	Negative
Pbr020447.1	POS0260	0.848626	0.0334834	Positive
Pbr020447.1	POS0288	0.650555	0.0459524	Positive
Pbr020447.1	POS1268	-0.78153	0.0224891	Negative
Pbr020447.1	POS1274	-0.733722	0.0395292	Negative
Pbr020447.1	POS1280	-0.668735	0.0407679	Negative
Pbr020447.1	POS1282	-0.656716	0.0447957	Negative
Pbr020448.1	NEG0045	-0.736666	0.0485697	Negative
Pbr020448.1	NEG0516	-0.667506	0.0482653	Negative
Pbr020448.1	NEG0545	0.700404	0.0358355	Positive
Pbr020448.1	NEG0578	0.720027	0.0484693	Positive
Pbr020448.1	POS0147	0.848592	0.0335153	Positive
Pbr020448.1	POS0149	0.825986	0.0151419	Positive
Pbr020448.1	POS0159	0.827974	0.0192302	Positive
Pbr020448.1	POS0164	-0.703028	0.0395318	Negative
Pbr020448.1	POS0189	-0.705771	0.0444296	Negative
Pbr020448.1	POS0192	-0.66627	0.046401	Negative
Pbr020448.1	POS0222	-0.719551	0.0439235	Negative
Pbr020448.1	POS0226	-0.703312	0.0424095	Negative
Pbr020448.1	POS0228	-0.701209	0.0378139	Negative
Pbr020448.1	POS0260	0.829263	0.0279403	Positive
Pbr020448.1	POS1268	-0.770376	0.0387127	Negative
Pbr020448.1	POS1280	-0.710244	0.045566	Negative
Pbr020448.1	POS1282	-0.694575	0.0364392	Negative
Pbr020448.1	POS1290	-0.64714	0.0499095	Negative
Pbr020458.1	POS0278	-0.859579	0.0242798	Negative
Pbr020625.1	NEG0412	0.928818	0.00126554	Positive
Pbr020817.1	NEG0465	0.740375	0.0320843	Positive
Pbr020817.1	NEG0516	-0.77638	0.0216783	Negative
Pbr020817.1	NEG0578	0.720109	0.0396095	Positive
Pbr020817.1	POS0164	-0.796873	0.0193623	Negative
Pbr020817.1	POS0189	-0.780833	0.0227891	Negative
Pbr020817.1	POS0192	-0.70495	0.0449312	Negative
Pbr020817.1	POS0218	-0.80952	0.029569	Negative
Pbr020817.1	POS0222	-0.808334	0.0227634	Negative
Pbr020817.1	POS0226	-0.811388	0.042552	Negative
Pbr020817.1	POS0228	-0.8032	0.0203492	Negative
Pbr020817.1	POS0278	-0.740846	0.0353857	Negative
Pbr021045.1	NEG0045	-0.738256	0.0473833	Negative
Pbr021045.1	NEG0545	0.735181	0.0434849	Positive
Pbr021045.1	NEG0550	0.727186	0.0392679	Positive
Pbr021045.1	NEG0551	0.752245	0.0441395	Positive
Pbr021045.1	NEG0553	0.755819	0.0498944	Positive
[truncated: 1,761 more rows]

## Sheet: Table S7
Table S7 Sequence reads of small RNAs in pear fruit and their mapping results in pear
Stage	Raw reads (Million)	Clean reads (Million)	Clean base (Million)	GC content (%)	Total sRNA (Million)	Mapped sRNA (Million)
RF	7.97	7.8	389.8	50.25	5.61	4.72
RT-10	9.83	9.6	479.51	50.25	6.35	5.41
RT-15	10.46	10.12	506	50.09	6.45	5.53
RT-19	16.26	15.18	758.94	50.8	8.77	7.16
HT-10	9.32	9.11	455.47	49.79	6.81	5.61
HT-15	18.68	17.74	887.11	50.04	11.95	10.23
LT-10	8.41	8.22	411.36	49.9	6.25	5.17
LT-15	8.64	8.46	422.76	50.07	6.2	5.24
LT-19	11.11	10.85	542.4	50.12	7.64	6.38
LT-79	9.45	9.23	460.96	50.02	6.87	5.34
LT-109	12.28	10.74	536.94	50.27	5.63	4.55

## Sheet: Table S8
Table S8 The differentially expressed microRNAs between HT-15 and RT-15
	miRNA	RPKM value		Log2fold change
		RT-15	HT-15
Up-regulated	mdm-miR164a	0.001	9.75324	13.2517
	mdm-miR169b	0.001	9.75324	13.2517
	mdm-miR171c	0.001	9.75324	13.2517
	mdm-miR171i	0.001	58.5195	15.8366
	mdm-miR2111a	57.2803	136.545	1.25327
	mdm-miR390a	28.6402	78.0259	1.44591
	mdm-miR393d	0.001	9.75324	13.2517
	mdm-miR394a	28.6402	292.597	3.3528
	mdm-miR398b	3837.78	17633.9	2.2
	mdm-miR399a	315.042	2096.95	2.73468
	mdm-miR399d	85.9205	468.156	2.44591
	mdm-miR399e	0.001	48.7662	15.5736
	mdm-miR399i	114.561	399.883	1.80347
	mdm-miR403a	200.481	438.896	1.13041
	mdm-miR408a	400.962	1511.75	1.91468
	mdm-miR408b	372.322	1326.44	1.83294
	mdm-miR535a	0.001	29.2597	14.8366
	mdm-miR535d	114.561	458.402	2.0005
	Novel_104	0.001	29.2597	14.8366
	Novel_109	0.001	87.7792	16.4216
	Novel_110	28.6402	136.545	2.25327
	Novel_113	85.9205	214.571	1.32038
	Novel_114	1002.41	2262.75	1.17461
	Novel_127	28.6402	68.2727	1.25327
	Novel_131	28.6402	58.5195	1.03088
	Novel_151	85.9205	302.351	1.81515
	Novel_159	0.001	68.2727	16.059
	Novel_17	11083.7	50843.7	2.19762
	Novel_176	114.561	292.597	1.3528
	Novel_18	22711.7	49156.3	1.11395
	Novel_180	0.001	292.597	18.1586
	Novel_188	0.001	9.75324	13.2517
	Novel_193	0.001	97.5324	16.5736
	Novel_195	28.6402	68.2727	1.25327
	Novel_198	143.201	331.61	1.21145
	Novel_199	114.561	360.87	1.65537
	Novel_201	0.001	1160.64	20.1465
	Novel_21	4754.27	15693	1.72282
	Novel_219	0.001	97.5324	16.5736
	Novel_24	1747.05	6437.14	1.8815
	Novel_25	2033.45	4545.01	1.16035
	Novel_28	1346.09	3413.64	1.34254
	Novel_58	57.2803	399.883	2.80347
	Novel_61	114.561	614.454	2.42319
	Novel_62	28.6402	448.649	3.96948
	Novel_67	143.201	292.597	1.03088
	Novel_69	114.561	321.857	1.49031
	Novel_74	0.001	39.013	15.2517
	Novel_85	0.001	9.75324	13.2517
	Novel_86	0.001	9.75324	13.2517
	Novel_87	57.2803	146.299	1.3528
	Novel_88	57.2803	136.545	1.25327
	Novel_95	28.6402	58.5195	1.03088
	Novel_98	28.6402	87.7792	1.61584
Down-regulated	mdm-miR156p	28.6402	9.75324	1.55409
	mdm-miR156x	28.6402	9.75324	1.55409
	mdm-miR169c	28.6402	0.001	14.8058
	mdm-miR3627a	28.6402	0.001	14.8058
	mdm-miR391	114.561	29.2597	1.96912
	mdm-miR395a	6071.71	48.7662	6.96008
	mdm-miR7122a	28.6402	9.75324	1.55409
	Novel_103	28.6402	9.75324	1.55409
	Novel_115	114.561	19.5065	2.55409
	Novel_116	193063	35131.2	2.45825
	Novel_117	773.284	224.325	1.78541
	Novel_129	630.084	126.792	2.31308
	Novel_130	85.9205	29.2597	1.55409
	Novel_133	400.962	156.052	1.36144
	Novel_135	85.9205	19.5065	2.13905
	Novel_138	143.201	58.5195	1.29105
	Novel_146	773.284	234.078	1.72401
	Novel_147	5670.75	2701.65	1.0697
	Novel_148	114.561	29.2597	1.96912
	Novel_149	143.201	68.2727	1.06866
	Novel_154	171.841	48.7662	1.81712
	Novel_161	1603.85	468.156	1.77648
	Novel_165	229.121	68.2727	1.74673
	Novel_168	28.6402	9.75324	1.55409
	Novel_173	286.402	136.545	1.06866
	Novel_185	2319.85	243.831	3.25008
	Novel_205	572.803	146.299	1.96912
	Novel_207	85.9205	0.001	16.3907
	Novel_208	114.561	9.75324	3.55409
	Novel_210	257.761	126.792	1.02357
	Novel_231	429.602	204.818	1.06866
	Novel_42	716.004	175.558	2.02802
	Novel_45	171.841	58.5195	1.55409
	Novel_5	103677	26372.8	1.97498
	Novel_56	85.9205	9.75324	3.13905
	Novel_70	544.163	214.571	1.34258
	Novel_99	85.9205	39.013	1.13905

## Sheet: Table S9
Table S9 The differentially expressed microRNAs between RT-19 and LT-19
	miRNA	RPKM value		Log2fold change
		LT-15	RT-15
Up-regulated	mdm-miR156p	19.023	73.2136	1.94437
	mdm-miR156x	19.023	73.2136	1.94437
	mdm-miR159c	9.51149	122.023	3.68133
	mdm-miR168a	428.017	1391.06	1.70044
	mdm-miR398b	5183.76	13227.3	1.35144
	mdm-miR403a	370.948	780.945	1.074
	mdm-miR408b	161.695	829.754	2.35941
	mdm-miR7120a	12498.1	29041.4	1.2164
	mdm-miR7122a	0.001	24.4045	14.5749
	mdm-miR7124a	2710.77	8346.35	1.62244
	Novel_104	57.0689	146.427	1.35941
	Novel_110	19.023	48.8091	1.35941
	Novel_111	798.965	1708.32	1.09637
	Novel_113	152.184	317.259	1.05985
	Novel_119	9.51149	48.8091	2.35941
	Novel_126	28.5345	195.236	2.77444
	Novel_133	133.161	1342.25	3.33341
	Novel_139	218.764	439.282	1.00577
	Novel_146	114.138	341.663	1.5818
	Novel_148	28.5345	97.6181	1.77444
	Novel_149	38.046	390.472	3.35941
	Novel_154	95.1149	512.495	2.4298
	Novel_162	380.46	1024.99	1.4298
	Novel_176	95.1149	219.641	1.2074
	Novel_177	19.023	73.2136	1.94437
	Novel_178	47.5574	97.6181	1.03748
	Novel_193	95.1149	219.641	1.2074
	Novel_195	0.001	317.259	18.2753
	Novel_198	161.695	707.731	2.12992
	Novel_208	47.5574	122.023	1.35941
	Novel_219	0.001	97.6181	16.5749
	Novel_231	85.6034	366.068	2.09637
	Novel_37	599.224	1513.08	1.33632
	Novel_46	332.902	1635.1	2.29621
	Novel_5	31131.1	72920.7	1.22797
	Novel_56	9.51149	48.8091	2.35941
	Novel_62	95.1149	219.641	1.2074
	Novel_67	38.046	244.045	2.68133
	Novel_68	104.626	463.686	2.1479
	Novel_86	0.001	24.4045	14.5749
	Novel_88	38.046	170.832	2.16676
	Novel_90	19.023	73.2136	1.94437
	Novel_95	57.0689	170.832	1.5818
	Novel_98	19.023	170.832	3.16676
Down-regulated	mdm-miR2111a	228.276	48.8091	2.22556
	mdm-miR3627a	9.51149	0.001	13.2155
	mdm-miR391	161.695	73.2136	1.14309
	mdm-miR395a	3661.92	1000.59	1.87176
	mdm-miR399a	979.683	219.641	2.15717
	mdm-miR399d	142.672	0.001	17.1223
	mdm-miR399e	47.5574	0.001	15.5374
	mdm-miR399i	133.161	24.4045	2.44795
	mdm-miR535a	85.6034	24.4045	1.81052
	mdm-miR7121a	3871.18	1366.65	1.50212
	mdm-miR7125	19555.6	2757.71	2.82604
	mdm-miR827	266.322	48.8091	2.44795
	Novel_107	66.5804	24.4045	1.44795
	Novel_115	104.626	24.4045	2.10003
	Novel_117	313.879	122.023	1.36306
	Novel_122	152.184	73.2136	1.05563
	Novel_129	542.155	24.4045	4.47348
	Novel_138	95.1149	24.4045	1.96252
	Novel_144	85.6034	0.001	16.3854
	Novel_165	104.626	24.4045	2.10003
	Novel_168	38.046	0.001	15.2155
	Novel_183	47.5574	0.001	15.5374
	Novel_185	779.942	244.045	1.67622
	Novel_188	28.5345	0.001	14.8004
	Novel_20	5516.66	1537.49	1.84322
	Novel_201	266.322	0.001	18.0228
	Novel_207	66.5804	24.4045	1.44795
	Novel_21	14476.5	5198.16	1.47764
	Novel_76	66.5804	24.4045	1.44795
	Novel_81	66.5804	24.4045	1.44795
	Novel_87	47.5574	0.001	15.5374
	Novel_93	66.5804	24.4045	1.44795
	Novel_96	152.184	48.8091	1.64059
	Novel_99	47.5574	0.001	15.5374

## Sheet: Table S10
Table S10 The compounds associated with fruit senescence under HT or LT condition
Type	Compound	Treatment	Days after treatment
			0	10	15	19	80	105
I	NEG0465	HT	46.28±2.9	32.76±1.97	29.44±2.83
		RT		26.24±1.89	26.04±1.55	27.1±1.40
		LT		32.38±2.54	28.24±3.20	35.11±0.99	33.2±3.32	21.51±4.26
	NEG0545	HT	4.61±0.44	1.03±0.29	0.47±0.15
		RT		1.27±0.90	0.15±0.04	0.5±0.09
		LT		3.64±0.07	8.82±1.79	9.01±0.75	3.34±0.53	1.92±0.15
	NEG0553	HT	1.42±0.14	0.59±0.06	0.3±0.10
		RT		0.89±0.12	0.65±0.04	0.81±0.06
		LT		1.56±0.16	1.62±0.27	2.23±0.14	2.22±0.07	0.85±0.06
	NEG0578	HT	1.89±0.23	0.38±0.12	0.18±0.05
		RT		0.56±0.45	0.02±0.01	0.14±0.07
		LT		1.28±0.20	3.19±0.61	3.46±0.39	1.04±0.25	0.55±0.09
	POS0147	HT	4.63±0.33	3.05±0.14	1.66±0.34
		RT		2.87±0.72	2.71±0.11	2.63±0.20
		LT		5.56±0.21	4.7±0.61	4.62±0.19	5.19±0.13	1.54±0.49
	POS0260	HT	8.09±0.64	5.25±0.26	3.85±0.30
		RT		5.27±1.31	4.86±0.14	4.41±0.31
		LT		9.98±0.39	8.61±1.12	8.89±0.28	9.73±0.13	4.26±0.12
	POS0288	HT	5.77±0.57	2.06±0.95	1.06±0.48
		RT		2.68±1.26	2.82±0.91	2.44±0.79
		LT		6.95±0.30	5.32±1.22	6.11±0.60	10.33±0.28	1.07±0.68
II	NEG0550	HT	14.72±0.57	7.19±0.82	4.29±0.63
		RT		9.38±1.25	7.22±0.28	8.5±0.76
		LT		18.95±1.13	19.81±3.50	24.4±1.03	28.15±2.06	9.43±0.68
	NEG0551	HT	5.00±0.22	2.48±0.22	1.25±0.14
		RT		3.26±0.40	2.48±0.12	2.06±0.45
		LT		5.64±0.38	5.9±0.95	7.41±0.24	8.25±0.30	3.31±0.32
	POS0148	HT	12.34±1.09	7.07±0.33	3.83±0.29
		RT		7.64±1.95	7.62±0.35	5.95±0.33
		LT		12.07±0.62	9.89±1.46	10.9±0.93	17.77±0.81	5.34±0.42
	POS0149	HT	22.44±1.63	14.61±0.71	9.93±0.67
		RT		14.56±3.63	13.01±0.48	12.96±1.00
		LT		27.65±0.78	23.25±2.95	23.73±1.05	26.44±0.34	11.8±0.50
	POS0159	HT	5.47±0.33	3.36±0.15	2.39±0.17
		RT		3.35±0.81	3.09±0.12	2.9±0.16
		LT		6.49±0.32	5.49±0.71	5.55±0.20	6.21±0.17	2.84±0.14
	POS0259	HT	6.41±0.59	3.27±0.67	0.71±0.45
		RT		4.25±1.09	3.57±0.72	2.34±0.77
		LT		6.9±0.31	5.31±1.16	6.26±0.54	10.46±0.42	1.43±0.65
III	POS0539	HT	2.45±0.30	0.62±0.40	0.22±0.22
		RT		0.65±0.42	1.47±0.30	0.29±0.29
		LT		0.28±0.28	1.41±0.56	1.19±0.38	0.24±0.24	0
	POS1231	HT	12.01±2.43	2.15±1.36	1.28±0.61
		RT		9.29±3.89	8.63±0.38	0.27±0.27
		LT		0.25±0.12	0.08±0.02	0.02±0.02	0	0.01±0.01
IV	POS0007	HT	0	9.17±0.22	9.22±0.18
		RT		4.68±1.56	7.11±0.24	7.76±0.27
		LT		8.16±0.30	7.16±0.96	8.11±0.08	7.55±0.13	6.57±0.29
	POS0021	HT	1.09±0.69	6.74±0.16	7.07±0.18
		RT		4.11±0.98	5.93±0.08	6.15±0.15
		LT		6.63±0.20	5.29±0.70	6.08±0.18	5.82±0.07	4.85±0.21
	POS0032	HT	1.45±0.67	7.69±0.07	7.41±0.13
		RT		4.43±1.11	5.94±0.20	6.68±0.35
		LT		7.03±0.24	5.8±0.79	6.66±0.20	6.18±0.08	5.46±0.21
	POS0044	HT	9.33±0.77	21.66±0.39	21.03±0.20
		RT		12.59±3.11	17.2±0.59	18.23±0.71
		LT		19.48±0.52	16.59±2.26	18.86±0.41	17.44±0.34	15.07±0.47
	POS0057	HT	24.02±1.7	50.11±0.93	50.13±0.75
		RT		28.92±6.9	41.88±0.91	45.16±1.39
		LT		45.7±1.19	39.04±5.34	44.39±1.29	42.3±0.22	36.6±1.69
	POS0059	HT	8.01±0.73	31.41±0.57	34.24±0.64
		RT		16.37±4.25	21.01±0.76	26.87±1.59
		LT		30.6±1.09	23.8±3.83	27.54±1.12	25.04±0.29	19.41±1.88
	POS0061	HT	205.3±12.52	353.5±5.77	355.8±6.18
		RT		219.99±47.91	324.47±2.18	325.16±9.04
		LT		325.08±7.51	284.7±36.01	321.4±4.50	303.73±2.69	271.99±11.23
	POS0088	HT	6.98±0.53	14.78±0.27	14.53±0.34
		RT		8.79±2.09	12.4±0.44	12.63±0.60
		LT		13.5±0.47	11.5±1.49	13.27±0.27	12.12±0.23	10.65±0.47
	POS0090	HT	63.01±4.88	140.22±2.43	136.01±2.52
		RT		83.39±20.02	117.54±3.05	119.85±4.45
		LT		125.67±3.72	108.27±14.34	124.46±2.44	113.67±2.12	100.46±3.71
	POS0209	HT	4.96±0.13	9.68±0.18	10.26±0.23
		RT		6.09±1.62	8.05±0.40	8.56±0.43
		LT		9.37±0.28	13.33±3.65	9.81±0.27	8.61±0.19	7.37±0.28
	POS0212	HT	26.02±0.77	52.81±1.09	55.97±1.18
		RT		32.96±8.92	43.33±2.36	46.59±2.02
		LT		49.74±1.39	64.17±13.37	52.18±0.95	47.83±0.64	40.41±1.21
	POS0435	HT	0.50±0.32	13.58±0.27	12.01±0.27
		RT		4.63±2.15	10.2±0.28	11.92±0.50
		LT		10.88±0.45	8.16±1.00	10.14±0.27	8.13±0.24	6.01±0.26
	POS0437	HT	9.21±0.77	39.73±0.89	35.58±1.01
		RT		17.36±4.98	29.8±0.88	34.89±1.29
		LT		31.08±0.82	24.26±3.10	28.97±0.76	24.19±0.68	17.58±0.67
	POS0470	HT	0.79±0.16	4.72±0.15	4.98±0.26
		RT		2.33±0.67	3.2±0.29	4.25±0.25
		LT		5.23±0.30	3.95±0.47	4.61±0.31	5.17±0.33	3.77±0.31
	POS0542	HT	1.2±0.54	7.77±0.16	8.75±0.08
		RT		3.88±1.76	6.19±0.60	6.32±0.38
		LT		7.13±0.29	11.97±4.47	7.76±0.20	6.87±0.18	5.32±0.22
	POS0768	HT	0	8.68±2.37	22.33±2.05
		RT		13.85±10.18	6.54±2.07	6.53±1.33
		LT		8.99±4.06	64.92±12.57	55.26±9.23	59.02±2.76	47.25±10.51
	POS1120	HT	0	9.64±1.28	31.13±5.62
		RT		0.88±0.88	0.43±0.43	11.73±1.96
		LT		21.31±5.03	9.18±1.75	5.29±1.73	9.37±1.20	31.71±6.42
	POS1140	HT	0	8.89±2.89	17.72±2.63
		RT		2.04±2.04	4.43±1.29	13.3±1.94
		LT		10.98±1.19	12.23±3.25	8.29±2.23	12.45±1.02	18.58±1.70
	POS1154	HT	0	17.30±0.73	17.55±0.65
		RT		8.75±2.81	10.6±0.97	15.75±0.63
		LT		14.63±0.41	11.13±0.72	12.91±0.97	9.81±0.32	7.35±0.26
	POS1157	HT	6.84±0.65	33.28±1.58	33.24±1.27
		RT		16.47±5.23	19.38±1.81	29.73±1.05
		LT		27.22±0.58	21.51±1.25	25.2±1.72	18.61±0.75	13.38±0.42
V	POS1162	HT	0.02±0.02	6.55±1.46	19.00±2.06
		RT		1.09±0.99	0.29±0.22	9.11±1.08
		LT		13.59±2.51	6.78±1.57	4.23±0.73	6.92±1.09	16.16±2.64
	POS1166	HT	0.21±0.21	16.51±1.88	40.15±3.83
		RT		2.01±2.01	4.97±1.70	20.89±2.49
		LT		28.36±5.20	14.31±3.05	10.29±1.38	15.03±2.06	34.72±5.43
VI	NEG0045	HT	39.35±2.21	49.21±1.39	48.01±1.04
		RT		36.69±2.09	49.66±1.19	55.28±1.9
		LT		38.83±1.96	37.5±4.20	36.53±1.06	39.49±1.15	47.75±0.84
	NEG0412	HT	0	1.24±0.86	2.9±0.76
		RT		22.09±6.37	17.16±1.64	12.02±2.8
		LT		0.18±0.18	0	0	0.94±0.60	7.23±0.57
	NEG0516	HT	0.49±0.14	1.67±0.18	1.08±0.12
		RT		4.03±0.69	3.57±0.28	4.82±0.54
		LT		1.48±0.28	1.17±0.22	1.54±0.31	2.73±0.39	4.99±0.17
	POS0129	HT	0.27±0.17	2.67±0.63	1.51±0.25
		RT		1.58±0.39	2.08±0.12	2.29±0.17
		LT		2.61±0.95	2.08±0.87	1.34±0.17	1.73±0.65	3.34±0.52
	POS0164	HT	43.26±2.17	113.93±9.4	73.04±6.21
		RT		172.45±46.7	148.73±13.86	216.17±30.23
		LT		94.77±3.81	71.03±10.38	85.99±8.89	189.94±18.78	293.26±10.06
	POS0189	HT	9.09±0.40	23.23±1.88	14.76±1.04
		RT		36.46±10.01	29.71±2.82	46.77±8.70
		LT		19.07±0.94	14.4±2.15	16.91±1.82	38.61±3.86	62.89±2.21
	POS0192	HT	1.03±0.21	4.74±0.72	4.1±0.56
		RT		9.1±2.77	8.12±0.92	10.09±2.30
		LT		3.07±0.13	0.98±0.24	1.73±0.59	3.35±0.58	6.69±0.80
	POS0218	HT	5.85±0.37	21.56±2.00	13.18±1.22
		RT		31.46±8.80	28.87±3.00	41.1±7.40
		LT		16.32±0.59	12.8±1.76	15.19±1.56	34.61±3.69	54.72±1.99
	POS0222	HT	27.72±1.61	104.17±9.09	64.45±5.50
		RT		147.59±41.90	139.5±12.86	197.03±32.73
		LT		80.37±3.16	62.79±9.66	74.73±8.20	168.27±17.66	266.47±9.60
	POS0226	HT	3.81±0.31	12.8±1.06	7.88±0.78
		RT		17.65±4.85	16.96±1.51	24.21±3.35
		LT		10.31±0.39	8.06±1.37	9.84±1.05	21.31±2	30.88±1.06
	POS0228	HT	19.28±0.93	63.39±5.03	38.67±3.42
		RT		86.53±23.86	81.48±7.37	119.37±17.55
		LT		51.52±2.19	39.82±6.78	48.1±5.01	103.64±10.08	153.82±5.74
	POS0278	HT	0.37±0.12	3.92±0.24	2.55±0.19
		RT		2.42±0.70	3.77±0.22	4.49±0.28
		LT		2.94±0.12	2.14±0.49	2.87±0.28	4.41±0.32	4.44±0.45
	POS0451	HT		0.42±0.42	2.11±0.50
		RT	0	5.18±1.53	17.43±1.43	6.18±1.35
		LT		2.15±0.70	0.81±0.19	1.11±0.51	10.73±2.81	16.21±2.57
	POS1268	HT	0	16.61±5.84	14.92±1.76
		RT		2.46±1.11	18.57±4.06	24.63±1.91
		LT		6.21±2.45	6.71±1.44	2.76±1.40	5.54±1.29	24.04±5.71
	POS1274	HT	0.18±0.10	26.04±8.60	23.73±2.53
		RT		4.61±2.08	32.51±6.66	40.78±3.04
		LT		13.38±2.72	11.5±1.81	8.6±1.91	10.5±1.22	44.67±10.70
	POS1280	HT	0.42±0.14	5.71±1.48	12.62±1.55
		RT		0.61±0.56	6.88±1.16	8.13±0.76
		LT		4.17±1.80	2.57±1.19	0.99±0.65	3.01±0.71	16.23±2.98
	POS1282	HT	0.99±0.22	11.53±1.64	22.26±2.80
		RT		4.92±1.66	12.18±2.03	14.35±1.34
		LT		10.05±2.24	6.5±1.73	3.32±1.51	6.71±0.67	29.32±5.72
	POS1290	HT	0.50±0.32	9.89±1.24	19.76±2.33
		RT		4.48±1.65	11.07±1.74	12.88±1.23
		LT		9.61±2.11	8.13±1.56	5.44±1.25	7.82±0.91	35.3±7.39
	POS1292	HT	1.08±0.23	17.99±2.04	34.6±3.93
		RT		8.79±2.44	19.29±3.12	22.91±2.17
		LT		16.32±3.62	14.35±2.74	11.02±1.13	13.66±1.45	65.5±12.25
Note: HT, RT, and LT represent high-, room- and low-temperature, respectively.

[truncated: 4 more sheets: Table S11, Table S12, Table S13, Table S14]
